# Supplementary material for: 4-{3-[Hydr­oxy(phen­yl)meth­yl]-5-thioxo-4,5-dihydro-1H-1,2,4-triazol-4-yl}benzene­sulfonamide
Source: Acta Crystallogr Sect E Struct Rep Online. 2010 Mar 27;66(Pt 4):o974–5. doi: 10.1107/S1600536810011402 (PMC2983783; doi:10.1107/S1600536810011402)
Supplement: Supplementary file 2 [file e-66-0o974-Isup2.hkl]

# 
# h,k,l, Fc-squared, Fo-squared, sigma(Fo-squared) and status flag 
# 
data_I
_shelx_title ' TSM' 
_shelx_refln_list_code          4 
_shelx_F_calc_maximum      149.58 
_exptl_crystal_F_000       752.00 
_reflns_d_resolution_high  0.7659 
 
loop_ 
 _symmetry_equiv_pos_as_xyz 
 'x, y, z' 
 '-x+1/2, -y, z+1/2' 
 'x+1/2, -y+1/2, -z' 
 '-x, y+1/2, -z+1/2' 
 
_cell_length_a     8.2498 
_cell_length_b    13.5167 
_cell_length_c    14.2522 
_cell_angle_alpha  90.000 
_cell_angle_beta   90.000 
_cell_angle_gamma  90.000 
 
_shelx_F_squared_multiplier     1.000 
 
loop_ 
 _refln_index_h 
 _refln_index_k 
 _refln_index_l 
 _refln_F_squared_calc 
 _refln_F_squared_meas 
 _refln_F_squared_sigma 
 _refln_observed_status 
   2   0   0     7667.12     7622.00     39.77 o 
   4   0   0       97.45       95.37      3.97 o 
   6   0   0     2362.73     2207.32     71.94 o 
   8   0   0     1246.52     1194.33     55.76 o 
  10   0   0      347.70      330.31      7.16 o 
   1   1   0      852.04      878.34      9.52 o 
   2   1   0     7183.12     7200.59     92.18 o 
   3   1   0       41.69       64.38      3.44 o 
   4   1   0     2330.48     2191.23     30.22 o 
   5   1   0      496.93      539.18      7.08 o 
   6   1   0      788.88      753.11     17.13 o 
   7   1   0       10.71       19.75      3.23 o 
   8   1   0       18.45       19.95      3.02 o 
   9   1   0       76.30       72.79      3.04 o 
  10   1   0       89.61       92.27      3.77 o 
   0   2   0     6758.25     6849.16     54.20 o 
   1   2   0      164.12      162.36      8.23 o 
   2   2   0     3023.04     3321.98     76.93 o 
   3   2   0      968.60      924.61      8.69 o 
   4   2   0      106.17      146.19      3.36 o 
   5   2   0      279.79      260.63      6.92 o 
   6   2   0      255.01      253.64      4.08 o 
   7   2   0      968.36      973.37     18.58 o 
   8   2   0       19.16       20.68      3.39 o 
   9   2   0       49.90       52.38      3.49 o 
  10   2   0       61.49       65.77      4.56 o 
   1   3   0     1749.46     1906.45     15.73 o 
   2   3   0      689.19      696.62      7.39 o 
   3   3   0      381.23      368.49     35.09 o 
   4   3   0      420.57      451.17      9.03 o 
   5   3   0      564.34      514.25      6.93 o 
   6   3   0     1233.17     1196.10      7.90 o 
   7   3   0      490.76      507.80     10.67 o 
   8   3   0      490.81      484.45     12.55 o 
   9   3   0        2.77        3.55      3.67 o 
  10   3   0       15.87       17.63      3.71 o 
   0   4   0      369.29      414.33     12.74 o 
   1   4   0        0.17       22.09      4.81 o 
   2   4   0     2321.96     2480.58     38.39 o 
   3   4   0     1016.55      920.95     14.03 o 
   4   4   0     1757.50     1743.87     13.76 o 
   5   4   0      144.97      127.77      4.54 o 
   6   4   0      400.75      380.11      8.43 o 
   7   4   0       90.89       96.64      3.54 o 
   8   4   0      217.61      230.90      4.21 o 
   9   4   0        8.61       10.10      3.85 o 
  10   4   0       10.48       12.66      4.58 o 
   1   5   0      136.65      161.86      5.80 o 
   2   5   0       48.60       75.92     16.26 o 
   3   5   0        4.16       10.04      3.18 o 
   4   5   0     1965.89     1962.09     21.55 o 
   5   5   0       89.55       89.57      4.41 o 
   6   5   0      205.53      219.28      5.47 o 
   7   5   0      742.35      748.06      9.47 o 
   8   5   0        7.04        9.12      3.52 o 
   9   5   0      395.04      423.34      8.20 o 
  10   5   0      379.49      357.65      8.26 o 
   0   6   0      198.31      170.11      8.75 o 
   1   6   0      308.79      282.51      6.98 o 
   2   6   0      757.60      743.62      8.07 o 
   3   6   0     2205.12     2267.39     92.82 o 
   4   6   0      303.66      308.29      5.27 o 
   5   6   0      472.04      476.29     10.22 o 
   6   6   0        0.67        4.05      4.20 o 
   7   6   0       14.97       16.23      3.47 o 
   8   6   0      134.81      143.01      4.43 o 
   9   6   0      144.85      163.80      5.29 o 
  10   6   0       73.54       58.59      6.55 o 
   1   7   0      437.45      497.59      7.21 o 
   2   7   0      284.98      300.15      9.38 o 
   3   7   0       70.45       68.81      3.89 o 
   4   7   0      113.07      114.24      3.96 o 
   5   7   0      132.20      127.84      4.13 o 
   6   7   0       56.20       65.11      4.36 o 
   7   7   0      298.37      302.18      4.46 o 
   8   7   0       26.60       34.26      3.88 o 
   9   7   0      378.42      364.42      7.44 o 
   0   8   0     1300.61     1344.98     14.47 o 
   1   8   0      420.15      400.87     18.53 o 
   2   8   0      538.21      557.25      6.80 o 
   3   8   0        2.75        6.83      4.14 o 
   4   8   0      221.67      209.41      4.59 o 
   5   8   0       66.33       67.09      5.27 o 
   6   8   0       31.71       39.50      4.59 o 
   7   8   0      222.07      225.39      4.39 o 
   8   8   0      214.72      206.31      7.32 o 
   9   8   0      577.12      546.99     10.36 o 
   1   9   0      150.91      159.88      6.03 o 
   2   9   0       83.10       84.85      5.47 o 
   3   9   0     1249.77     1222.66      9.06 o 
   4   9   0      470.23      468.15     10.33 o 
   5   9   0       23.49       22.18      4.28 o 
   6   9   0      709.45      712.50      6.24 o 
   7   9   0        7.30        8.29      4.74 o 
   8   9   0       18.65       24.76      4.40 o 
   9   9   0       24.22       23.01      4.87 o 
   0  10   0      142.90      119.29      7.85 o 
   1  10   0      261.92      234.12      6.04 o 
   2  10   0     2209.33     2144.96     25.82 o 
   3  10   0     1478.16     1484.06     15.91 o 
   4  10   0       14.82       23.07      4.44 o 
   5  10   0      242.21      260.90      7.52 o 
   6  10   0       21.41       24.97      4.05 o 
   7  10   0       50.42       47.65      5.03 o 
   8  10   0       25.47       28.79      5.31 o 
   1  11   0      822.83      817.42     16.03 o 
   2  11   0       42.92       43.36      5.92 o 
   3  11   0      603.14      588.15      7.33 o 
   4  11   0      289.68      283.96      7.25 o 
   5  11   0      294.51      291.92     10.30 o 
   6  11   0        1.70        4.91      4.79 o 
   7  11   0       82.88       85.75      5.39 o 
   8  11   0       16.94       16.10      5.57 o 
   0  12   0      102.11       92.60      6.47 o 
   1  12   0      553.74      561.60      7.49 o 
   2  12   0       24.40       31.44      5.85 o 
   3  12   0      937.61      991.37     25.96 o 
   4  12   0        2.70       16.23      4.68 o 
   5  12   0      339.75      328.69      5.41 o 
   6  12   0      201.69      197.21      5.08 o 
   7  12   0        4.63        9.21      5.51 o 
   1  13   0       42.25       41.47      5.76 o 
   2  13   0       44.52       47.47      9.92 o 
   3  13   0       10.62        9.90      5.05 o 
   4  13   0       36.33       39.70      4.32 o 
   5  13   0        3.62        7.26      5.08 o 
   6  13   0      127.02      115.29      5.26 o 
   7  13   0       30.09       30.80      4.63 o 
   0  14   0      600.75      599.47     11.45 o 
   1  14   0      246.59      230.13      6.92 o 
   2  14   0       23.51       22.23      6.01 o 
   3  14   0      218.25      241.24     16.68 o 
   4  14   0        6.36       14.65      5.05 o 
   5  14   0       43.45       48.52      5.42 o 
   6  14   0       46.01       50.45      5.76 o 
   1  15   0       27.68       28.49      5.12 o 
   2  15   0      127.49      147.09      6.67 o 
   3  15   0        8.47       10.98      5.21 o 
   4  15   0        6.87        4.52      4.22 o 
   5  15   0       14.11       17.51      5.64 o 
   0  16   0      260.09      267.39     10.55 o 
   1  16   0        0.17       -1.05      6.44 o 
   2  16   0      178.52      179.31      6.40 o 
   3  16   0       88.94       79.87      5.72 o 
   4  16   0       15.45       20.05      5.70 o 
   1  17   0       24.58       26.76      5.88 o 
   2  17   0       13.60       10.33      7.19 o 
   1   0   1     3995.36     4023.01     83.95 o 
   2   0   1     2257.88     2242.56     54.43 o 
   3   0   1     8061.62     7945.50     41.52 o 
   4   0   1     1680.05     1666.75     70.04 o 
   5   0   1     1967.83     1947.32     22.21 o 
   6   0   1     2194.03     2170.97     63.35 o 
   7   0   1      938.21      952.12     19.44 o 
   8   0   1      157.43      172.94     13.09 o 
   9   0   1        7.45        9.69      3.55 o 
  10   0   1       42.72       48.46      4.12 o 
 -10   1   1       36.40       38.61      3.70 o 
  -9   1   1       33.49       35.19      3.73 o 
  -8   1   1      284.63      280.90      7.29 o 
  -7   1   1      567.84      530.88     16.98 o 
  -6   1   1     1099.59     1083.49     16.77 o 
  -5   1   1       96.54       95.42      7.45 o 
  -4   1   1     1795.84     1717.27     11.62 o 
  -3   1   1     1065.87     1055.46     13.34 o 
  -2   1   1     3536.92     3533.75     53.56 o 
  -1   1   1     2617.82     2761.76     44.73 o 
   0   1   1        1.25       12.35      6.47 o 
   1   1   1     2574.48     2683.98     46.73 o 
   2   1   1     3510.46     3407.51     42.11 o 
   3   1   1     1080.16     1073.07     14.73 o 
   4   1   1     1810.86     1736.86     30.40 o 
   5   1   1       99.51       92.58      6.75 o 
   6   1   1     1099.32     1080.94     34.75 o 
   7   1   1      584.44      550.92     10.84 o 
   8   1   1      288.76      281.24      4.37 o 
   9   1   1       34.04       35.82      3.43 o 
  10   1   1       38.19       50.07      4.51 o 
 -10   2   1      300.30      318.19      7.05 o 
  -9   2   1      220.99      227.46      5.95 o 
  -8   2   1      454.88      467.44      4.72 o 
  -7   2   1       92.17       99.46      3.50 o 
  -6   2   1     1021.03      988.65     18.43 o 
  -5   2   1      271.41      275.59      9.02 o 
  -4   2   1     1105.74     1086.97      6.27 o 
  -3   2   1      405.88      439.02     12.39 o 
  -2   2   1      814.60      893.03     17.65 o 
  -1   2   1     4330.56     4587.25     21.08 o 
   0   2   1      129.13      138.30      9.49 o 
   1   2   1     4314.45     4587.30    100.00 o 
   2   2   1      803.49      856.59     35.29 o 
   3   2   1      397.01      431.59     12.32 o 
   4   2   1     1112.43     1081.65      7.42 o 
   5   2   1      272.16      268.06      3.45 o 
   6   2   1     1019.65      989.63     22.43 o 
   7   2   1       90.33       95.34      5.35 o 
   8   2   1      450.25      450.17      8.52 o 
   9   2   1      226.02      232.82      4.31 o 
  10   2   1      299.06      291.70      6.76 o 
 -10   3   1      127.84      121.93      6.22 o 
  -9   3   1      228.38      226.59      6.26 o 
  -8   3   1      443.54      448.03     14.04 o 
  -7   3   1      478.66      474.72      9.12 o 
  -6   3   1       39.82       42.07      3.63 o 
  -5   3   1      437.94      409.93     11.02 o 
  -4   3   1      409.97      442.32      6.77 o 
  -3   3   1     1893.07     1899.14     27.02 o 
  -2   3   1     3283.27     3192.19     73.25 o 
  -1   3   1    12218.08    12230.64     72.55 o 
   0   3   1     3110.79     3351.28     41.64 o 
   1   3   1    12232.66    12150.07     36.81 o 
   2   3   1     3314.07     3330.97    131.49 o 
   3   3   1     1905.76     1905.29     30.46 o 
   4   3   1      413.84      456.68     11.83 o 
   5   3   1      443.60      415.14     10.40 o 
   6   3   1       35.71       31.79      3.30 o 
   7   3   1      479.11      474.11      8.07 o 
   8   3   1      450.03      450.50     13.39 o 
   9   3   1      224.32      229.95     10.09 o 
  10   3   1      130.39      126.51      5.13 o 
 -10   4   1       73.56       66.88      4.11 o 
  -9   4   1      246.39      257.23      4.88 o 
  -8   4   1      971.56      956.32     16.08 o 
  -7   4   1      250.45      248.51     16.35 o 
  -6   4   1     1087.56     1044.59     24.45 o 
  -5   4   1      226.56      219.03      3.95 o 
  -4   4   1      230.97      202.97      5.36 o 
  -3   4   1       76.31       88.78      4.95 o 
  -2   4   1     1374.92     1340.40     40.54 o 
  -1   4   1     2440.63     2473.68     16.09 o 
   0   4   1    22375.27    22269.29    353.06 o 
   1   4   1     2430.66     2439.84     16.00 o 
   2   4   1     1400.11     1329.47     17.94 o 
   3   4   1       74.84       82.79      5.86 o 
   4   4   1      235.85      209.81      7.59 o 
   5   4   1      235.30      235.88      5.18 o 
   6   4   1     1092.39     1048.84     14.74 o 
   7   4   1      251.16      256.24      3.89 o 
   8   4   1      969.27      995.09     16.12 o 
   9   4   1      243.71      239.78      4.54 o 
  10   4   1       72.49       79.06      5.48 o 
 -10   5   1       38.88       40.33      4.37 o 
  -9   5   1      197.73      185.94      8.19 o 
  -8   5   1       85.44       83.61      4.74 o 
  -7   5   1       79.46       78.41      4.70 o 
  -6   5   1      620.01      604.51      9.26 o 
  -5   5   1       41.86       45.27      4.23 o 
  -4   5   1      342.87      322.49      5.41 o 
  -3   5   1      500.34      562.77     21.00 o 
  -2   5   1     1226.65     1207.56     20.74 o 
  -1   5   1      879.05      883.97     24.99 o 
   0   5   1      311.80      345.23      7.74 o 
   1   5   1      893.80      941.28     16.67 o 
   2   5   1     1212.05     1211.61     45.88 o 
   3   5   1      492.16      533.33     13.82 o 
   4   5   1      328.45      302.05      4.09 o 
   5   5   1       41.40       49.87      5.45 o 
   6   5   1      635.35      571.38     11.38 o 
   7   5   1       82.92       84.00      7.09 o 
   8   5   1       88.10       82.78      3.55 o 
   9   5   1      194.52      202.19      4.84 o 
  10   5   1       39.51       40.24      5.49 o 
 -10   6   1       39.15       55.82      5.68 o 
  -9   6   1       18.92       12.78      4.41 o 
  -8   6   1      297.85      310.56      9.21 o 
  -7   6   1      539.69      534.45      8.97 o 
  -6   6   1      360.04      365.96      4.80 o 
  -5   6   1      485.48      466.23      8.55 o 
  -4   6   1      256.18      272.17     11.88 o 
  -3   6   1      535.40      506.81     14.56 o 
  -2   6   1      659.66      684.69     68.48 o 
  -1   6   1     2468.97     2542.77     13.98 o 
   0   6   1      197.52      303.90     47.57 o 
   1   6   1     2464.51     2509.58     13.92 o 
   2   6   1      657.49      674.83     85.76 o 
   3   6   1      537.46      528.25     18.55 o 
   4   6   1      254.22      270.90     14.36 o 
   5   6   1      487.89      460.72     13.66 o 
   6   6   1      357.79      346.72      6.55 o 
   7   6   1      539.57      545.20     18.50 o 
   8   6   1      299.53      298.52      4.53 o 
   9   6   1       17.98       14.79      4.38 o 
  10   6   1       38.91       36.05      4.41 o 
  -9   7   1      180.97      196.82      5.94 o 
  -8   7   1       29.37       27.42      4.75 o 
  -7   7   1       22.70       26.00      3.27 o 
  -6   7   1      435.99      442.85     13.23 o 
  -5   7   1      249.73      242.23      9.94 o 
  -4   7   1      216.90      213.17      4.05 o 
  -3   7   1     1428.29     1397.55     24.96 o 
  -2   7   1      123.23      143.84     19.04 o 
  -1   7   1      209.07      209.72      6.29 o 
   0   7   1      534.81      561.41     10.51 o 
   1   7   1      218.12      214.98      6.33 o 
   2   7   1      126.73      151.47     21.97 o 
   3   7   1     1420.27     1366.00     45.28 o 
   4   7   1      216.24      214.76      7.47 o 
   5   7   1      245.87      265.37     11.95 o 
   6   7   1      438.14      433.21     18.32 o 
   7   7   1       23.15       23.26      3.24 o 
   8   7   1       30.20       30.24      3.85 o 
   9   7   1      178.26      182.08      6.53 o 
  -9   8   1      139.69      145.67      6.67 o 
  -8   8   1       30.47       32.90      4.28 o 
  -7   8   1      217.18      220.00      5.10 o 
  -6   8   1      138.04      142.95      8.12 o 
  -5   8   1       51.63       57.40      3.87 o 
  -4   8   1      650.99      659.41     21.79 o 
  -3   8   1      485.26      496.92      7.87 o 
  -2   8   1      580.74      583.21      6.66 o 
  -1   8   1      490.87      440.08      6.93 o 
   0   8   1       96.68       98.76      9.05 o 
   1   8   1      491.51      449.11      6.55 o 
   2   8   1      574.13      569.84      9.74 o 
   3   8   1      481.02      494.50      6.70 o 
   4   8   1      659.41      662.13      9.17 o 
   5   8   1       52.16       57.10      4.43 o 
   6   8   1      139.30      133.63      5.40 o 
   7   8   1      213.57      221.23      9.41 o 
   8   8   1       31.30       39.91      3.93 o 
   9   8   1      138.28      153.05     10.08 o 
  -9   9   1       24.00       26.83      5.53 o 
  -8   9   1       44.25       46.71      4.59 o 
  -7   9   1        0.14        3.51      4.74 o 
  -6   9   1       29.18       42.68      9.43 o 
  -5   9   1       80.18       80.62      5.33 o 
  -4   9   1      128.78      124.22     10.75 o 
  -3   9   1      237.31      214.43     17.32 o 
  -2   9   1       71.84       74.10      9.74 o 
  -1   9   1      720.68      697.93      8.10 o 
   0   9   1     1802.56     1928.22     41.16 o 
   1   9   1      711.63      717.87      8.10 o 
   2   9   1       69.83       76.76      6.26 o 
   3   9   1      231.90      225.34      6.10 o 
   4   9   1      130.25      128.89      9.97 o 
   5   9   1       75.21       86.04      7.48 o 
   6   9   1       28.28       33.94      4.10 o 
   7   9   1        0.23        4.12      3.98 o 
   8   9   1       46.14       50.32      4.55 o 
   9   9   1       22.08       28.92      4.93 o 
  -8  10   1      163.85      171.73      7.18 o 
  -7  10   1      169.03      176.60      7.00 o 
  -6  10   1       57.13       69.48      8.08 o 
  -5  10   1      656.32      652.86      6.31 o 
  -4  10   1      252.09      241.85      9.46 o 
  -3  10   1      115.67      109.36     23.26 o 
  -2  10   1      165.30      183.65     39.00 o 
  -1  10   1      438.48      408.51     14.87 o 
   0  10   1      698.52      741.37     43.62 o 
   1  10   1      439.97      482.08     28.55 o 
   2  10   1      162.31      175.61     35.75 o 
   3  10   1      118.04      117.25      4.49 o 
   4  10   1      251.54      252.55     10.09 o 
   5  10   1      652.07      634.21      5.31 o 
   6  10   1       58.31       56.65      4.14 o 
   7  10   1      170.50      175.15      5.32 o 
   8  10   1      163.00      171.20      4.84 o 
  -8  11   1       48.69       50.11      5.81 o 
  -7  11   1      140.72      137.34      5.49 o 
  -6  11   1      230.51      245.47      5.52 o 
  -5  11   1       26.36       39.49      7.59 o 
  -4  11   1      139.85      139.12      4.38 o 
  -3  11   1        0.66        3.22      4.53 o 
  -2  11   1      331.41      337.18      6.70 o 
  -1  11   1      235.85      240.75     11.40 o 
   0  11   1      505.65      537.01      7.64 o 
   1  11   1      238.39      230.50      7.37 o 
   2  11   1      332.02      315.70      7.79 o 
   3  11   1        0.63        4.83      5.44 o 
   4  11   1      131.22      126.24      6.83 o 
   5  11   1       25.75       27.04      4.88 o 
   6  11   1      228.87      228.79      8.87 o 
   7  11   1      140.19      138.96      6.77 o 
   8  11   1       48.36       43.99      5.74 o 
  -7  12   1       59.72       55.27      4.48 o 
  -6  12   1       43.59       53.01      4.59 o 
  -5  12   1      109.01      102.49      6.01 o 
  -4  12   1      762.66      770.80      6.70 o 
  -3  12   1       97.35       90.53      5.87 o 
  -2  12   1      544.88      533.15      7.60 o 
  -1  12   1       73.29       74.23      5.75 o 
   0  12   1      240.54      222.24      5.62 o 
   1  12   1       74.17       77.29      8.04 o 
   2  12   1      545.94      534.65     12.61 o 
   3  12   1       96.64       94.33      7.96 o 
   4  12   1      766.33      804.56     21.42 o 
   5  12   1      107.96      109.69      7.43 o 
   6  12   1       43.31       54.93      5.66 o 
   7  12   1       62.83       62.20      4.96 o 
  -7  13   1        0.88        1.56      5.00 o 
  -6  13   1      103.01      103.24      5.65 o 
  -5  13   1       16.57       15.42      5.02 o 
  -4  13   1        7.83       11.80      4.86 o 
  -3  13   1      177.75      171.74      6.72 o 
  -2  13   1       43.05       43.36      5.03 o 
  -1  13   1      173.15      162.70      5.50 o 
   0  13   1      627.41      609.89     20.14 o 
   1  13   1      173.25      166.06      5.59 o 
   2  13   1       42.95       37.56      4.75 o 
   3  13   1      181.97      171.36      4.14 o 
   4  13   1        7.59       10.40      8.02 o 
   5  13   1       15.89       22.12      5.07 o 
   6  13   1      104.62       98.81      4.51 o 
   7  13   1        0.88        1.27      5.69 o 
  -6  14   1        7.09       14.59      5.69 o 
  -5  14   1        5.78        7.77      5.41 o 
  -4  14   1       87.32       78.29      5.40 o 
  -3  14   1      141.96      150.57      4.83 o 
  -2  14   1      154.76      150.25      5.03 o 
  -1  14   1       23.24       29.97      5.95 o 
   0  14   1       40.43       38.21      4.69 o 
   1  14   1       21.51       26.41      4.87 o 
   2  14   1      156.58      145.52      6.68 o 
   3  14   1      142.41      138.32      7.97 o 
   4  14   1       87.13       84.65      4.75 o 
   5  14   1        6.00        7.58      5.34 o 
   6  14   1        7.45        9.46      5.64 o 
  -5  15   1       75.57       73.42      4.78 o 
  -4  15   1      167.93      172.83      4.87 o 
  -3  15   1      251.67      248.43      5.43 o 
  -2  15   1       39.66       39.43      6.57 o 
  -1  15   1       88.38       91.79      6.66 o 
   0  15   1       45.10       40.53      6.39 o 
   1  15   1       84.94       91.82      6.58 o 
   2  15   1       39.74       42.95      6.50 o 
   3  15   1      253.44      243.52      9.71 o 
   4  15   1      168.99      173.26      5.98 o 
   5  15   1       76.12       70.74      5.08 o 
  -4  16   1       44.59       40.29      4.54 o 
  -3  16   1      127.86      120.14      4.61 o 
  -2  16   1       12.97       14.85      6.76 o 
  -1  16   1       28.09       27.01      5.43 o 
   0  16   1        5.92        9.38      7.25 o 
   1  16   1       28.14       24.02      5.48 o 
   2  16   1       12.62       15.16      6.78 o 
   3  16   1      127.38      133.75      7.45 o 
   4  16   1       44.62       44.47      5.18 o 
  -2  17   1       10.10       15.70      5.90 o 
  -1  17   1       11.56       13.33      6.76 o 
   0  17   1        3.47       -1.07      7.14 o 
   1  17   1       11.22        9.98      4.91 o 
   2  17   1       10.00       13.50      7.04 o 
   0   0   2      887.24     1053.65     18.07 o 
   1   0   2     1102.84     1170.39     23.77 o 
   2   0   2     4108.36     4010.96     35.31 o 
   3   0   2      135.06      137.02      7.88 o 
   4   0   2     2348.12     2483.03     49.51 o 
   5   0   2      676.30      669.33     13.36 o 
   6   0   2      359.22      363.60     13.53 o 
   7   0   2     2486.46     2445.13     51.18 o 
   8   0   2      145.06      153.51      3.77 o 
   9   0   2      376.48      362.33      4.48 o 
  10   0   2        0.11        3.84      3.94 o 
 -10   1   2      187.37      193.59      5.87 o 
  -9   1   2      497.06      506.93     12.20 o 
  -8   1   2      369.26      387.97      4.04 o 
  -7   1   2     1535.54     1512.99     40.74 o 
  -6   1   2      526.61      521.73     12.43 o 
  -5   1   2      408.34      423.68     14.34 o 
  -4   1   2      476.70      508.99      9.43 o 
  -3   1   2      816.79      832.67     40.48 o 
  -2   1   2     2075.08     2061.25     41.63 o 
  -1   1   2     8778.99     9020.68     43.14 o 
   0   1   2     1718.11     2029.48     19.38 o 
   1   1   2     8799.04     8940.38     30.03 o 
   2   1   2     2074.78     2094.89     48.65 o 
   3   1   2      822.01      823.70     41.23 o 
   4   1   2      483.48      521.67      5.67 o 
   5   1   2      407.22      425.42     14.00 o 
   6   1   2      532.33      520.98     14.42 o 
   7   1   2     1546.48     1539.16     23.31 o 
   8   1   2      363.71      370.43      3.63 o 
   9   1   2      502.67      507.35      7.45 o 
  10   1   2      189.88      198.39      4.64 o 
 -10   2   2        2.36       -0.08      4.50 o 
  -9   2   2      201.82      195.37      3.62 o 
  -8   2   2       68.85       57.92      4.79 o 
  -7   2   2       64.77       66.18      3.88 o 
  -6   2   2     1583.22     1561.68     27.12 o 
  -5   2   2      980.49      941.83      6.79 o 
  -4   2   2      777.28      713.12     34.25 o 
  -3   2   2     1180.04     1253.52     21.57 o 
  -2   2   2     5539.56     5416.42     47.53 o 
  -1   2   2     8912.16     8842.96    103.26 o 
   0   2   2     7408.00     7831.39     43.33 o 
   1   2   2     8846.96     8795.80    164.75 o 
   2   2   2     5564.00     5506.10     98.23 o 
   3   2   2     1155.76     1232.61     28.37 o 
   4   2   2      773.85      711.07     19.27 o 
   5   2   2      983.15      933.28     11.86 o 
   6   2   2     1569.33     1477.14     24.70 o 
   7   2   2       71.31       74.99      4.17 o 
   8   2   2       66.57       60.20      5.39 o 
   9   2   2      202.45      199.35      8.12 o 
  10   2   2        2.28        3.73      4.53 o 
 -10   3   2        6.71       14.90      4.59 o 
  -9   3   2       45.85       50.80      4.81 o 
  -8   3   2      121.39      123.63      6.30 o 
  -7   3   2      470.79      468.21     24.25 o 
  -6   3   2      537.60      528.10     24.89 o 
  -5   3   2      910.66      888.41     36.52 o 
  -4   3   2      303.41      268.44     14.84 o 
  -3   3   2      262.16      237.42     22.87 o 
  -2   3   2      861.37      862.45     28.88 o 
  -1   3   2      656.77      772.26     40.45 o 
   0   3   2      272.11      266.58      9.59 o 
   1   3   2      672.53      814.99     69.08 o 
   2   3   2      861.44      861.68     26.16 o 
   3   3   2      255.30      220.08     18.65 o 
   4   3   2      293.95      270.83     13.29 o 
   5   3   2      925.59      900.89     17.82 o 
   6   3   2      525.72      519.79     12.48 o 
   7   3   2      481.22      491.95     11.64 o 
   8   3   2      124.70      131.04      8.10 o 
   9   3   2       45.13       47.80      3.52 o 
  10   3   2        6.47       11.23      4.13 o 
 -10   4   2       35.12       42.58      4.72 o 
  -9   4   2      162.30      159.66      6.87 o 
  -8   4   2       55.37       53.64      3.68 o 
  -7   4   2      190.93      211.24     12.54 o 
  -6   4   2      275.22      264.43     12.30 o 
  -5   4   2      430.21      432.84     11.88 o 
  -4   4   2     1162.79     1176.33     16.46 o 
  -3   4   2     3160.14     3299.80     45.16 o 
  -2   4   2       82.90       89.34      4.11 o 
  -1   4   2     3851.52     3413.79    993.35 o 
   0   4   2     1421.60     1481.38     44.64 o 
   1   4   2     3814.79     3711.87     54.35 o 
   2   4   2       78.16       89.20      5.60 o 
   3   4   2     3181.90     3394.73     57.19 o 
   4   4   2     1163.63     1203.95     36.90 o 
   5   4   2      430.04      440.63     13.17 o 
   6   4   2      278.67      285.56     10.41 o 
   7   4   2      190.05      201.74      5.08 o 
   8   4   2       50.09       53.17      3.62 o 
   9   4   2      165.68      170.11      3.84 o 
  10   4   2       36.97       40.58      4.36 o 
 -10   5   2      185.44      179.54      7.22 o 
  -9   5   2        0.52       -1.06      4.30 o 
  -8   5   2      132.74      136.52      4.22 o 
  -7   5   2      516.73      528.05      6.65 o 
  -6   5   2      374.99      391.86      4.84 o 
  -5   5   2        0.50        3.67      3.52 o 
  -4   5   2      151.42      163.90      7.60 o 
  -3   5   2      255.02      261.67      8.88 o 
  -2   5   2      313.48      332.36     20.30 o 
  -1   5   2     2450.56     2565.30     58.00 o 
   0   5   2       24.36       31.87      5.67 o 
   1   5   2     2456.00     2554.41     42.04 o 
   2   5   2      307.78      336.33     21.76 o 
   3   5   2      260.91      264.82     12.76 o 
   4   5   2      147.83      151.08      3.97 o 
   5   5   2        0.31        6.95      2.86 o 
   6   5   2      367.04      356.11      5.10 o 
   7   5   2      520.57      545.09     10.46 o 
   8   5   2      134.22      143.38     21.72 o 
   9   5   2        0.58        1.66      4.27 o 
  10   5   2      183.26      177.96     10.86 o 
 -10   6   2      191.04      169.55      7.85 o 
  -9   6   2      162.94      158.50      6.62 o 
  -8   6   2      234.45      239.68      4.81 o 
  -7   6   2       51.72       52.13      4.59 o 
  -6   6   2      433.47      432.52     10.09 o 
  -5   6   2      156.09      152.38      6.80 o 
  -4   6   2      373.16      352.37     15.48 o 
  -3   6   2     1758.78     1805.21     35.06 o 
  -2   6   2     1499.06     1392.73     31.18 o 
  -1   6   2      945.75      956.27     15.16 o 
   0   6   2     1228.81     1258.88     13.79 o 
   1   6   2      929.92      938.02     30.40 o 
   2   6   2     1500.79     1414.10     10.13 o 
   3   6   2     1777.23     1803.28     47.21 o 
   4   6   2      365.60      365.12     21.93 o 
   5   6   2      160.15      153.48      8.19 o 
   6   6   2      432.30      430.74     12.38 o 
   7   6   2       51.19       56.88      4.59 o 
   8   6   2      230.32      235.24      4.85 o 
   9   6   2      165.65      160.72      4.48 o 
  10   6   2      191.34      179.83      7.87 o 
  -9   7   2       69.11       73.51      5.78 o 
  -8   7   2      351.99      341.91      9.06 o 
  -7   7   2      182.06      194.06      5.59 o 
  -6   7   2      203.45      200.72      4.89 o 
  -5   7   2      357.69      359.52     12.68 o 
  -4   7   2       29.32       38.29      3.31 o 
  -3   7   2     1118.51     1167.65     20.34 o 
  -2   7   2      330.79      312.43     16.54 o 
  -1   7   2      662.80      641.72     62.22 o 
   0   7   2     6235.20     6344.01     20.72 o 
   1   7   2      654.39      615.46     36.86 o 
   2   7   2      343.24      329.01     35.94 o 
   3   7   2     1112.53     1137.29     19.27 o 
   4   7   2       29.50       41.06      4.13 o 
   5   7   2      361.39      360.18     10.28 o 
   6   7   2      198.84      198.24      4.83 o 
   7   7   2      186.09      194.07      6.93 o 
   8   7   2      352.84      332.86      8.30 o 
   9   7   2       70.29       76.94      4.35 o 
  -9   8   2        8.91       10.32      4.62 o 
  -8   8   2       47.75       53.49      4.37 o 
  -7   8   2       20.25       27.80      4.13 o 
  -6   8   2      349.07      341.83      4.99 o 
  -5   8   2       63.59       72.06      4.49 o 
  -4   8   2     1477.59     1400.21     19.02 o 
  -3   8   2      277.65      305.75     17.29 o 
  -2   8   2     2734.28     2623.81     23.76 o 
  -1   8   2       80.77       93.70      5.57 o 
   0   8   2      569.44      649.79     11.33 o 
   1   8   2       82.26       92.66      7.77 o 
   2   8   2     2725.08     2625.68     59.45 o 
   3   8   2      280.75      283.42      6.81 o 
   4   8   2     1484.95     1469.25     10.16 o 
   5   8   2       65.35       64.71      6.88 o 
   6   8   2      345.79      350.85     18.42 o 
   7   8   2       21.30       18.58      3.74 o 
   8   8   2       46.93       54.77      5.10 o 
   9   8   2        9.12       12.72      4.82 o 
  -9   9   2       57.28       59.43      5.76 o 
  -8   9   2      255.09      251.07      7.98 o 
  -7   9   2      329.68      342.95      8.54 o 
  -6   9   2      555.93      540.13      5.67 o 
  -5   9   2      381.21      380.71     12.77 o 
  -4   9   2      212.02      195.10      4.86 o 
  -3   9   2      300.96      310.07     11.92 o 
  -2   9   2      337.68      335.57     15.15 o 
  -1   9   2      184.76      177.99      6.29 o 
   0   9   2      377.76      322.74      6.86 o 
   1   9   2      185.05      168.19      5.39 o 
   2   9   2      341.24      336.62     24.19 o 
   3   9   2      299.41      303.66     18.47 o 
   4   9   2      208.92      183.98     19.54 o 
   5   9   2      380.47      374.97     16.29 o 
   6   9   2      563.23      585.65     14.09 o 
   7   9   2      332.81      342.18      6.56 o 
   8   9   2      251.05      244.48      6.67 o 
   9   9   2       56.47       62.49      6.86 o 
  -8  10   2       36.82       36.53      4.92 o 
  -7  10   2       29.43       33.53      4.38 o 
  -6  10   2      112.99      103.99      4.42 o 
  -5  10   2      127.86      130.04      4.37 o 
  -4  10   2      367.72      371.68     13.58 o 
  -3  10   2       48.66       48.92      4.02 o 
  -2  10   2      211.22      208.40      6.21 o 
  -1  10   2      382.88      371.46     15.25 o 
   0  10   2      400.78      397.30      7.91 o 
   1  10   2      384.03      383.47      6.28 o 
   2  10   2      208.38      206.39      6.30 o 
   3  10   2       48.67       44.63      5.64 o 
   4  10   2      367.70      356.93     10.46 o 
   5  10   2      128.95      125.92      4.93 o 
   6  10   2      111.42      115.66      4.48 o 
   7  10   2       30.05       26.37      4.42 o 
   8  10   2       37.43       38.12      4.73 o 
  -8  11   2       26.34       28.68      4.49 o 
  -7  11   2       20.64       25.50      5.20 o 
  -6  11   2        2.21        2.27      3.75 o 
  -5  11   2       93.04       87.84      4.28 o 
  -4  11   2      835.02      864.96     18.95 o 
  -3  11   2       26.91       32.79      4.64 o 
  -2  11   2        2.51        8.87      3.78 o 
  -1  11   2      126.81      148.48     18.88 o 
   0  11   2       36.15       46.32      5.69 o 
   1  11   2      123.77      134.91     10.98 o 
   2  11   2        3.06        2.78      5.03 o 
   3  11   2       29.57       37.43      5.85 o 
   4  11   2      826.88      841.68     34.97 o 
   5  11   2       95.75       92.28      4.29 o 
   6  11   2        2.16        6.03      4.95 o 
   7  11   2       20.48       21.92      4.47 o 
   8  11   2       26.12       26.81      4.44 o 
  -7  12   2      179.30      173.42      5.96 o 
  -6  12   2       12.49       14.96      5.11 o 
  -5  12   2       24.28       32.40      4.86 o 
  -4  12   2       43.91       49.63      4.74 o 
  -3  12   2       74.93       77.71      4.23 o 
  -2  12   2        7.27       13.76      5.49 o 
  -1  12   2      782.37      797.42     30.35 o 
   0  12   2      202.67      212.56      6.47 o 
   1  12   2      793.66      823.29     14.59 o 
   2  12   2        6.50        6.95      5.80 o 
   3  12   2       72.51       79.49      5.92 o 
   4  12   2       43.90       54.91      4.60 o 
   5  12   2       24.90       30.33      4.85 o 
   6  12   2       13.40       20.36      4.00 o 
   7  12   2      182.94      176.52     10.18 o 
  -7  13   2       33.25       31.88      5.16 o 
  -6  13   2       48.21       50.46      5.57 o 
  -5  13   2      100.22      102.58      5.35 o 
  -4  13   2      251.52      255.04      9.31 o 
  -3  13   2      432.70      472.76      6.35 o 
  -2  13   2      197.77      193.20     11.42 o 
  -1  13   2        6.50        6.78      5.68 o 
   0  13   2        0.36        8.88      8.52 o 
   1  13   2        7.54        9.78      4.86 o 
   2  13   2      194.60      203.54     19.40 o 
   3  13   2      437.78      477.86      8.74 o 
   4  13   2      251.80      242.31      5.60 o 
   5  13   2      100.21      102.53      8.87 o 
   6  13   2       47.68       57.40      5.54 o 
   7  13   2       33.19       32.55      5.57 o 
  -6  14   2        1.53        3.42      5.04 o 
  -5  14   2        2.57        7.64      4.62 o 
  -4  14   2       66.71       64.23      4.86 o 
  -3  14   2       56.35       48.09      4.55 o 
  -2  14   2       47.92       45.37      5.22 o 
  -1  14   2      185.30      181.04     20.65 o 
   0  14   2      125.11      126.24      6.55 o 
   1  14   2      181.68      178.90     12.76 o 
   2  14   2       48.06       48.15      6.38 o 
   3  14   2       54.82       49.30      6.56 o 
   4  14   2       63.81       59.91      3.85 o 
   5  14   2        3.13        6.57      4.67 o 
   6  14   2        1.26        3.73      4.86 o 
  -5  15   2       10.97        6.30      4.90 o 
  -4  15   2       60.67       56.84      5.52 o 
  -3  15   2        9.92       15.67      4.58 o 
  -2  15   2       15.84       20.42      6.38 o 
  -1  15   2       16.82       30.29      9.39 o 
   0  15   2        6.06        5.01      6.24 o 
   1  15   2       17.26       18.64      5.20 o 
   2  15   2       15.55       14.47      6.57 o 
   3  15   2        9.48       11.65      5.48 o 
   4  15   2       61.23       60.97      7.50 o 
   5  15   2       11.06       15.26      4.97 o 
  -4  16   2       38.69       32.70      5.22 o 
  -3  16   2       39.07       38.88      4.98 o 
  -2  16   2       24.03       11.57      6.22 o 
  -1  16   2       14.14       23.48      6.61 o 
   0  16   2       67.74       63.59     10.69 o 
   1  16   2       14.17       20.41      6.67 o 
   2  16   2       23.80       25.76      6.97 o 
   3  16   2       37.94       38.15      6.98 o 
   4  16   2       37.44       33.45      6.99 o 
  -2  17   2       37.39       29.34     10.99 o 
  -1  17   2       62.80       65.48      7.34 o 
   0  17   2       54.35       57.40      9.80 o 
   1  17   2       62.15       58.87      7.40 o 
   2  17   2       37.96       28.35      6.05 o 
   1   0   3     3107.29     3019.12     19.86 o 
   2   0   3     1883.93     1924.07     97.37 o 
   3   0   3      466.56      597.07     37.31 o 
   4   0   3      212.65      184.33     11.92 o 
   5   0   3        0.46        7.39      2.75 o 
   6   0   3     1006.68      948.72      8.26 o 
   7   0   3      130.09      128.48      7.37 o 
   8   0   3      276.24      283.73      5.75 o 
   9   0   3      172.63      175.23      8.44 o 
  10   0   3       59.87       60.96      3.60 o 
 -10   1   3      205.15      204.65      5.13 o 
  -9   1   3       90.44       91.67      4.93 o 
  -8   1   3       93.65       89.23      3.70 o 
  -7   1   3      612.97      612.70      7.23 o 
  -6   1   3       17.42       19.90      2.94 o 
  -5   1   3      390.89      352.72     10.18 o 
  -4   1   3      649.85      685.50     20.73 o 
  -3   1   3      795.51      748.33     26.80 o 
  -2   1   3      629.84      658.38     32.90 o 
  -1   1   3     3990.53     4270.75     41.28 o 
   0   1   3    18501.47    18462.97    855.72 o 
   1   1   3     4004.97     4362.69    134.57 o 
   2   1   3      622.85      660.24     21.84 o 
   3   1   3      817.29      762.55     24.26 o 
   4   1   3      650.72      672.49     21.34 o 
   5   1   3      387.39      351.68     12.37 o 
   6   1   3       17.30       18.89      3.10 o 
   7   1   3      619.89      615.23     18.83 o 
   8   1   3       96.08       97.33      3.42 o 
   9   1   3       90.52       87.02      4.62 o 
  10   1   3      200.32      192.56      3.99 o 
 -10   2   3        8.46       15.55      4.71 o 
  -9   2   3      325.34      326.10      7.76 o 
  -8   2   3       44.06       47.51      4.61 o 
  -7   2   3      187.18      189.28     11.79 o 
  -6   2   3      375.07      352.43      6.77 o 
  -5   2   3      313.22      292.03     14.50 o 
  -4   2   3     1060.61      997.56     15.12 o 
  -3   2   3     4232.84     4110.52     13.11 o 
  -2   2   3     5323.61     5361.35     29.34 o 
  -1   2   3     4536.41     4655.44     32.04 o 
   0   2   3     1394.21     1551.45     19.25 o 
   1   2   3     4603.24     4803.54     21.03 o 
   2   2   3     5340.66     5432.73     43.24 o 
   3   2   3     4247.53     4205.87     68.60 o 
   4   2   3     1050.76     1006.53     10.89 o 
   5   2   3      309.95      300.36     13.25 o 
   6   2   3      377.15      348.80      4.03 o 
   7   2   3      187.41      180.42      3.35 o 
   8   2   3       45.43       47.08      3.69 o 
   9   2   3      323.85      339.43      6.99 o 
  10   2   3        8.63       10.15      3.72 o 
 -10   3   3      333.14      319.90      6.57 o 
  -9   3   3       57.50       63.36      7.12 o 
  -8   3   3       93.55       93.50      6.76 o 
  -7   3   3      758.94      745.82     15.83 o 
  -6   3   3       66.36       69.27      5.51 o 
  -5   3   3     1006.59      961.13     20.95 o 
  -4   3   3      390.05      392.31      5.32 o 
  -3   3   3     1867.48     1956.79      9.34 o 
  -2   3   3      839.88      771.12      7.40 o 
  -1   3   3     2912.91     3098.83    101.92 o 
   0   3   3    18821.82    18222.26     54.09 o 
   1   3   3     2881.33     2577.96    722.91 o 
   2   3   3      825.52      761.92     23.00 o 
   3   3   3     1858.03     1997.25     19.11 o 
   4   3   3      388.63      378.45      6.03 o 
   5   3   3     1007.32      952.99      7.77 o 
   6   3   3       65.42       61.79      3.26 o 
   7   3   3      756.61      741.61     11.78 o 
   8   3   3       92.61       93.26      4.07 o 
   9   3   3       58.13       58.53      3.91 o 
  10   3   3      327.87      301.65     10.27 o 
 -10   4   3        6.86        5.05      4.76 o 
  -9   4   3      232.43      239.06      4.45 o 
  -8   4   3      101.98      112.16      7.32 o 
  -7   4   3      264.51      250.35      5.88 o 
  -6   4   3      655.16      647.15     22.07 o 
  -5   4   3      306.66      293.37     16.85 o 
  -4   4   3      472.69      468.97     10.27 o 
  -3   4   3       22.83       34.21      3.27 o 
  -2   4   3     1189.54     1198.51     60.87 o 
  -1   4   3     1032.58     1184.42     23.64 o 
   0   4   3     8241.05     8744.72    295.73 o 
   1   4   3     1025.28     1143.42     22.78 o 
   2   4   3     1178.71     1190.89    117.13 o 
   3   4   3       21.22       32.80      4.08 o 
   4   4   3      473.51      482.62      5.63 o 
   5   4   3      301.69      299.53     12.60 o 
   6   4   3      664.10      644.52     10.53 o 
   7   4   3      259.78      247.14      4.30 o 
   8   4   3       99.05      101.87      3.24 o 
   9   4   3      236.81      245.54      4.40 o 
  10   4   3        7.03       11.75      3.88 o 
 -10   5   3       36.68       34.49      5.67 o 
  -9   5   3       39.32       40.87      3.98 o 
  -8   5   3      213.32      207.85      6.64 o 
  -7   5   3      493.58      492.33      5.76 o 
  -6   5   3       22.75       24.73      3.77 o 
  -5   5   3      559.04      533.14      5.88 o 
  -4   5   3      879.99      804.68      6.38 o 
  -3   5   3      935.97      941.11     11.59 o 
  -2   5   3     1659.62     1628.33     32.06 o 
  -1   5   3       87.78       91.78      4.73 o 
   0   5   3      852.90      884.51     10.62 o 
   1   5   3       92.47       92.81      6.35 o 
   2   5   3     1647.60     1583.86     48.53 o 
   3   5   3      922.54      923.02     20.90 o 
   4   5   3      883.13      841.65     23.36 o 
   5   5   3      559.24      558.71     16.37 o 
   6   5   3       23.94       25.03      3.29 o 
   7   5   3      503.28      508.71     12.70 o 
   8   5   3      211.36      225.15      7.07 o 
   9   5   3       39.39       43.51      3.66 o 
  10   5   3       35.80       32.64      4.35 o 
  -9   6   3        3.26        9.12      3.86 o 
  -8   6   3       25.94       34.20      3.79 o 
  -7   6   3      624.58      609.25      5.90 o 
  -6   6   3     1367.70     1324.89     45.89 o 
  -5   6   3       38.11       35.90      3.55 o 
  -4   6   3      344.85      352.74      7.55 o 
  -3   6   3      706.22      687.63     13.22 o 
  -2   6   3      511.20      452.63     18.91 o 
  -1   6   3      149.08      148.32      9.84 o 
   0   6   3       18.91       12.67      6.11 o 
   1   6   3      146.92      147.82     13.49 o 
   2   6   3      503.82      437.61     26.25 o 
   3   6   3      703.28      712.03     20.09 o 
   4   6   3      335.19      344.49      6.66 o 
   5   6   3       39.16       39.46      4.14 o 
   6   6   3     1360.56     1321.42     19.84 o 
   7   6   3      625.08      574.75     15.25 o 
   8   6   3       27.04       34.75      4.76 o 
   9   6   3        3.05        6.80      3.89 o 
  -9   7   3      100.73      104.96      5.02 o 
  -8   7   3       39.77       44.63      4.48 o 
  -7   7   3      115.54      121.32      4.97 o 
  -6   7   3       67.75       75.08      4.23 o 
  -5   7   3      289.08      278.76     10.67 o 
  -4   7   3      269.26      279.00      5.02 o 
  -3   7   3      216.70      204.05     13.44 o 
  -2   7   3      571.91      565.31     23.96 o 
  -1   7   3      617.54      642.58     10.53 o 
   0   7   3       60.14       55.70      4.73 o 
   1   7   3      610.93      641.35      7.96 o 
   2   7   3      580.17      573.77      7.75 o 
   3   7   3      207.82      218.39      8.42 o 
   4   7   3      269.12      263.33      5.58 o 
   5   7   3      299.41      274.63      8.23 o 
   6   7   3       66.46       67.60      3.71 o 
   7   7   3      117.37      122.31      4.85 o 
   8   7   3       40.91       41.64      3.87 o 
   9   7   3      101.02      107.50      4.86 o 
  -9   8   3      274.61      265.08      5.21 o 
  -8   8   3       25.16       24.11      3.99 o 
  -7   8   3      199.27      182.43      5.30 o 
  -6   8   3      276.63      305.17      9.35 o 
  -5   8   3       46.22       45.81      4.75 o 
  -4   8   3      140.27      140.85      4.20 o 
  -3   8   3      484.57      500.65      9.69 o 
  -2   8   3      106.38      129.12     11.40 o 
  -1   8   3     1013.11     1033.85     24.08 o 
   0   8   3      647.26      597.98     13.67 o 
   1   8   3     1007.14      974.90     14.20 o 
   2   8   3      105.11      121.83      8.98 o 
   3   8   3      486.46      502.29      8.66 o 
   4   8   3      143.39      145.63      4.69 o 
   5   8   3       45.99       41.94      4.38 o 
   6   8   3      285.24      304.44     12.18 o 
   7   8   3      201.10      203.50      4.97 o 
   8   8   3       23.56       26.76      5.12 o 
   9   8   3      275.56      276.77     11.35 o 
  -9   9   3       55.97       45.46      6.03 o 
  -8   9   3      131.71      134.32      6.05 o 
  -7   9   3       30.67       36.83      4.32 o 
  -6   9   3      181.56      170.84      5.42 o 
  -5   9   3      169.57      156.28      4.44 o 
  -4   9   3      608.27      577.41      7.57 o 
  -3   9   3      475.74      481.09      9.98 o 
  -2   9   3     1103.15     1102.68      7.50 o 
  -1   9   3      105.29      113.04      5.96 o 
   0   9   3       99.39       88.61      5.80 o 
   1   9   3      104.92      106.74     11.49 o 
   2   9   3     1118.68     1114.58      8.72 o 
   3   9   3      473.94      481.35      6.51 o 
   4   9   3      610.46      521.82    148.12 o 
   5   9   3      165.47      159.09      4.49 o 
   6   9   3      183.23      177.55      4.15 o 
   7   9   3       29.68       35.20      5.04 o 
   8   9   3      131.25      133.61      6.94 o 
   9   9   3       55.12       53.50      5.84 o 
  -8  10   3      185.52      189.32      5.31 o 
  -7  10   3       12.81       11.08      3.96 o 
  -6  10   3      109.68      105.71      4.01 o 
  -5  10   3      593.27      591.32     12.55 o 
  -4  10   3       32.58       33.98      5.86 o 
  -3  10   3      331.51      349.02     21.63 o 
  -2  10   3       77.51       84.88     16.29 o 
  -1  10   3      255.11      278.32     14.85 o 
   0  10   3      601.96      614.28     25.98 o 
   1  10   3      254.67      266.58      7.00 o 
   2  10   3       82.21       95.60      9.14 o 
   3  10   3      333.14      338.21     41.87 o 
   4  10   3       29.89       31.64     10.35 o 
   5  10   3      596.52      606.30     17.26 o 
   6  10   3      110.87      113.44      4.11 o 
   7  10   3       13.38       14.07      5.02 o 
   8  10   3      186.24      172.02      4.82 o 
  -8  11   3       30.57       31.01      5.74 o 
  -7  11   3      100.11      103.52      5.01 o 
  -6  11   3       15.17       15.09      3.79 o 
  -5  11   3      386.14      390.39     13.70 o 
  -4  11   3       14.34       15.78      4.06 o 
  -3  11   3     1530.45     1578.85     20.45 o 
  -2  11   3      506.43      464.97     35.19 o 
  -1  11   3      202.69      194.88     18.43 o 
   0  11   3       14.89       17.68      4.59 o 
   1  11   3      206.78      211.50      5.53 o 
   2  11   3      508.76      501.29      6.64 o 
   3  11   3     1528.98     1585.33     14.53 o 
   4  11   3       15.14       22.86      5.58 o 
   5  11   3      392.49      410.59      9.76 o 
   6  11   3       15.13       24.00      4.46 o 
   7  11   3      100.31       98.39      4.76 o 
   8  11   3       30.33       31.06      4.49 o 
  -7  12   3        9.49        9.77      4.79 o 
  -6  12   3      147.91      145.25     11.18 o 
  -5  12   3        8.80        8.98      4.28 o 
  -4  12   3       65.21       69.77      5.14 o 
  -3  12   3      306.70      310.13     15.13 o 
  -2  12   3      138.05      113.32     28.86 o 
  -1  12   3      115.76      118.63      6.60 o 
   0  12   3      219.92      213.17      9.94 o 
   1  12   3      115.82       99.24      5.89 o 
   2  12   3      136.17      136.72     10.43 o 
   3  12   3      305.48      287.35      6.48 o 
   4  12   3       65.94       71.45      5.28 o 
   5  12   3        8.41       12.20      4.86 o 
   6  12   3      144.87      149.02      6.85 o 
   7  12   3        9.86        4.51      4.26 o 
  -7  13   3       51.81       59.25     10.28 o 
  -6  13   3        6.82        8.88      5.30 o 
  -5  13   3       22.58       26.30      5.20 o 
  -4  13   3      129.03      136.70      5.35 o 
  -3  13   3      254.30      257.74      5.19 o 
  -2  13   3      233.71      219.68     31.25 o 
  -1  13   3      215.46      210.30      5.85 o 
   0  13   3       89.80       85.80      8.39 o 
   1  13   3      215.31      209.19     16.46 o 
   2  13   3      230.94      213.63      6.69 o 
   3  13   3      252.74      262.93      7.01 o 
   4  13   3      130.88      130.29     10.13 o 
   5  13   3       23.04       27.50      4.54 o 
   6  13   3        6.94       10.28      5.30 o 
   7  13   3       51.32       53.43     10.01 o 
  -6  14   3       61.68       61.70      6.01 o 
  -5  14   3       54.44       53.35      5.58 o 
  -4  14   3      259.11      237.86      9.41 o 
  -3  14   3      389.16      374.55      6.31 o 
  -2  14   3        1.90        4.25      4.87 o 
  -1  14   3       83.41       80.34      6.42 o 
   0  14   3      133.93      133.84     16.20 o 
   1  14   3       84.97       94.45      6.28 o 
   2  14   3        1.78        6.81      6.16 o 
   3  14   3      386.35      388.70      7.61 o 
   4  14   3      258.97      256.06      5.98 o 
   5  14   3       53.09       55.26      5.50 o 
   6  14   3       61.87       55.84      4.73 o 
  -5  15   3       79.34       72.23      5.32 o 
  -4  15   3       46.03       53.02      6.41 o 
  -3  15   3       55.10       53.48      5.45 o 
  -2  15   3        6.35        7.00      5.23 o 
  -1  15   3      196.81      190.60      6.16 o 
   0  15   3       96.23      102.83      6.74 o 
   1  15   3      195.69      185.80      5.96 o 
   2  15   3        5.73        7.79      6.33 o 
   3  15   3       56.02       53.64      6.80 o 
   4  15   3       45.21       35.21     11.07 o 
   5  15   3       77.77       69.51      4.78 o 
  -4  16   3       52.08       42.31      5.98 o 
  -3  16   3       21.39       35.13      4.99 o 
  -2  16   3       19.52       18.29      5.60 o 
  -1  16   3       94.91       95.84      8.16 o 
   0  16   3       18.33       19.87      5.69 o 
   1  16   3       95.60       89.53      6.94 o 
   2  16   3       18.71       24.75      5.63 o 
   3  16   3       20.58       26.57      7.10 o 
   4  16   3       52.95       46.24      5.96 o 
  -2  17   3       18.43       16.17      5.86 o 
  -1  17   3       45.77       50.42     10.71 o 
   0  17   3        1.27        5.54      5.60 o 
   1  17   3       45.22       54.52      7.41 o 
   2  17   3       18.07       18.00      6.13 o 
   0   0   4     3944.08     4204.32     34.59 o 
   1   0   4     7754.55     8010.19     64.33 o 
   2   0   4       22.77       14.98      4.20 o 
   3   0   4     4492.73     4576.64     13.68 o 
   4   0   4       12.35       18.43      2.97 o 
   5   0   4      117.65      132.69      3.47 o 
   6   0   4       24.15       28.03      2.58 o 
   7   0   4      532.09      538.58     12.98 o 
   8   0   4      162.71      164.97      4.49 o 
   9   0   4       53.49       57.20      3.12 o 
  10   0   4       13.05       16.04      7.07 o 
 -10   1   4      216.75      211.04      5.91 o 
  -9   1   4       44.40       44.54      3.78 o 
  -8   1   4      173.96      169.93      5.53 o 
  -7   1   4      233.99      241.57      8.07 o 
  -6   1   4      299.24      279.04      5.30 o 
  -5   1   4     1348.42     1261.24     19.47 o 
  -4   1   4     1679.01     1724.77     49.13 o 
  -3   1   4     7898.14     7859.03     55.15 o 
  -2   1   4      438.40      447.95     22.81 o 
  -1   1   4      372.71      432.29     46.20 o 
   0   1   4     1137.27     1041.15     13.45 o 
   1   1   4      377.06      431.80     43.69 o 
   2   1   4      458.39      517.14      8.18 o 
   3   1   4     7860.68     7765.13     67.68 o 
   4   1   4     1662.00     1666.84     32.84 o 
   5   1   4     1352.64     1266.19     14.95 o 
   6   1   4      300.94      271.78     12.36 o 
   7   1   4      233.68      237.04      6.48 o 
   8   1   4      176.15      177.92      4.30 o 
   9   1   4       44.49       45.22      3.23 o 
  10   1   4      218.35      207.47      7.50 o 
 -10   2   4       19.18       18.41      6.89 o 
  -9   2   4      120.47      117.05      4.12 o 
  -8   2   4      356.41      354.54     10.06 o 
  -7   2   4       74.76       67.83      3.30 o 
  -6   2   4     1096.17     1067.68      6.34 o 
  -5   2   4      111.38      104.99      4.35 o 
  -4   2   4     1238.15     1206.13      7.57 o 
  -3   2   4     1385.04     1356.77     29.32 o 
  -2   2   4     2220.49     2289.89     84.82 o 
  -1   2   4     2196.92     2357.23     24.66 o 
   0   2   4      172.57      195.05     37.38 o 
   1   2   4     2198.34     2393.22     16.12 o 
   2   2   4     2213.24     2293.01     88.67 o 
   3   2   4     1385.39     1398.65     49.56 o 
   4   2   4     1230.19     1208.10     19.37 o 
   5   2   4      104.69      104.96      4.72 o 
   6   2   4     1111.62     1096.72     11.27 o 
   7   2   4       78.06       81.05      4.72 o 
   8   2   4      355.90      346.65     11.77 o 
   9   2   4      119.28      109.35      3.73 o 
  10   2   4       19.01       17.84      3.60 o 
 -10   3   4        7.37        8.74      3.86 o 
  -9   3   4      247.72      270.42      5.51 o 
  -8   3   4       93.71       93.37      3.51 o 
  -7   3   4      387.44      357.16     11.03 o 
  -6   3   4      616.49      584.86     25.93 o 
  -5   3   4      142.17      143.84     12.48 o 
  -4   3   4      255.97      241.46     22.55 o 
  -3   3   4       39.38       48.94      9.50 o 
  -2   3   4     1185.30     1243.96     35.27 o 
  -1   3   4     1373.37     1436.63     12.54 o 
   0   3   4     1933.90     1989.54     17.27 o 
   1   3   4     1385.83     1477.95     13.27 o 
   2   3   4     1179.41     1285.49     64.37 o 
   3   3   4       39.46       51.06      7.20 o 
   4   3   4      260.36      263.06     19.09 o 
   5   3   4      145.88      153.48      7.73 o 
   6   3   4      606.79      555.67     19.24 o 
   7   3   4      378.93      364.60     10.23 o 
   8   3   4       95.66       95.71      4.69 o 
   9   3   4      250.14      271.02      6.71 o 
  10   3   4        7.05       13.93      4.70 o 
 -10   4   4        9.59        4.65      4.79 o 
  -9   4   4       26.68       29.19      4.42 o 
  -8   4   4       11.41       15.40      4.63 o 
  -7   4   4      557.22      540.24     13.73 o 
  -6   4   4      134.84      126.94      9.96 o 
  -5   4   4      162.74      153.22      4.51 o 
  -4   4   4      453.36      439.29     15.66 o 
  -3   4   4      759.37      691.98      8.39 o 
  -2   4   4      657.86      705.18     27.66 o 
  -1   4   4      410.32      424.53     12.86 o 
   0   4   4     1245.53     1366.82     14.84 o 
   1   4   4      417.23      415.55      8.71 o 
   2   4   4      638.18      667.55     23.14 o 
   3   4   4      750.61      691.58     12.42 o 
   4   4   4      452.29      451.82      8.65 o 
   5   4   4      169.49      165.26      3.13 o 
   6   4   4      143.29      143.58      8.12 o 
   7   4   4      556.78      522.07      6.57 o 
   8   4   4       11.75       13.83      3.57 o 
   9   4   4       26.73       29.89      3.32 o 
  10   4   4        9.10        7.69      3.83 o 
 -10   5   4       70.80       55.76      5.42 o 
  -9   5   4      181.82      179.55      9.06 o 
  -8   5   4      197.63      204.61      8.44 o 
  -7   5   4       79.97       87.15      4.65 o 
  -6   5   4      826.71      847.90     13.82 o 
  -5   5   4      252.13      246.46      4.84 o 
  -4   5   4       75.92       88.17      5.04 o 
  -3   5   4       22.54       33.07      3.41 o 
  -2   5   4      248.02      234.01      5.33 o 
  -1   5   4     1275.46     1226.72     24.15 o 
   0   5   4      642.83      507.59     12.61 o 
   1   5   4     1275.27     1242.98     76.02 o 
   2   5   4      241.24      237.86      6.43 o 
   3   5   4       19.14       16.69      5.38 o 
   4   5   4       74.66       84.85      4.32 o 
   5   5   4      249.26      244.15      5.55 o 
   6   5   4      825.50      824.09      8.75 o 
   7   5   4       84.49       85.38      4.12 o 
   8   5   4      198.23      198.36      5.57 o 
   9   5   4      179.42      174.98      9.29 o 
  10   5   4       69.72       71.69     12.34 o 
  -9   6   4       74.73       69.30      7.93 o 
  -8   6   4       24.40       28.28      3.81 o 
  -7   6   4       68.76       62.57      3.72 o 
  -6   6   4       13.25       14.22      3.68 o 
  -5   6   4      221.62      215.72      5.49 o 
  -4   6   4       52.57       52.74      4.96 o 
  -3   6   4      651.94      569.56     14.47 o 
  -2   6   4       90.11       90.82      5.80 o 
  -1   6   4     2899.08     3019.93     50.08 o 
   0   6   4     4740.65     4912.72     74.99 o 
   1   6   4     2937.20     3041.81     33.02 o 
   2   6   4       82.05       81.14     15.24 o 
   3   6   4      655.55      605.13     24.14 o 
   4   6   4       51.29       46.29      3.80 o 
   5   6   4      219.58      220.45     11.75 o 
   6   6   4       12.01       13.33      3.73 o 
   7   6   4       72.43       68.60      5.30 o 
   8   6   4       23.37       24.96      4.78 o 
   9   6   4       71.63       68.49      4.45 o 
  -9   7   4       35.84       30.63      5.34 o 
  -8   7   4       37.77       42.75      5.06 o 
  -7   7   4      152.21      144.11      4.97 o 
  -6   7   4      356.61      351.04      4.97 o 
  -5   7   4      577.87      564.57     22.22 o 
  -4   7   4      298.96      294.28      5.34 o 
  -3   7   4      149.41      139.22      6.80 o 
  -2   7   4      101.57      104.31      7.61 o 
  -1   7   4       15.48       10.13      4.20 o 
   0   7   4      129.86      161.86     22.42 o 
   1   7   4       14.72       15.20      3.66 o 
   2   7   4      100.52       98.25     13.13 o 
   3   7   4      144.41      143.21     14.08 o 
   4   7   4      300.16      284.25      4.49 o 
   5   7   4      588.04      585.20     19.94 o 
   6   7   4      363.34      351.91     18.47 o 
   7   7   4      154.15      162.20      4.56 o 
   8   7   4       38.00       32.64      3.55 o 
   9   7   4       35.04       30.69      5.36 o 
  -9   8   4       49.12       44.11      4.26 o 
  -8   8   4      105.56      116.81      8.88 o 
  -7   8   4       52.09       51.48      3.97 o 
  -6   8   4      471.25      493.29      9.32 o 
  -5   8   4       17.48       11.84      4.30 o 
  -4   8   4      140.41      136.62      7.87 o 
  -3   8   4       29.61       27.54      4.30 o 
  -2   8   4       25.21       35.43      4.87 o 
  -1   8   4      407.01      373.57     58.98 o 
   0   8   4     1599.82     1711.31     67.82 o 
   1   8   4      410.32      424.84     14.63 o 
   2   8   4       25.59       40.17      5.37 o 
   3   8   4       30.48       30.01      5.32 o 
   4   8   4      140.11      146.71      7.62 o 
   5   8   4       16.78       18.25      4.32 o 
   6   8   4      470.19      494.23     18.70 o 
   7   8   4       51.13       55.39      5.42 o 
   8   8   4      106.55      111.06      5.40 o 
   9   8   4       49.30       57.69      4.45 o 
  -8   9   4       49.07       51.25      8.19 o 
  -7   9   4       75.85       82.60      5.01 o 
  -6   9   4      411.76      412.40      7.22 o 
  -5   9   4      806.34      783.88     17.66 o 
  -4   9   4      193.42      183.96     14.46 o 
  -3   9   4      687.10      667.81     10.53 o 
  -2   9   4      336.34      329.93      8.95 o 
  -1   9   4      697.20      692.05     10.93 o 
   0   9   4      350.13      360.30     11.28 o 
   1   9   4      698.13      674.17     33.32 o 
   2   9   4      334.85      324.43      8.11 o 
   3   9   4      677.58      651.94     23.32 o 
   4   9   4      191.58      184.74     10.16 o 
   5   9   4      810.37      805.88     15.35 o 
   6   9   4      416.99      435.61     12.79 o 
   7   9   4       77.51       87.90      4.48 o 
   8   9   4       48.53       49.82      4.27 o 
  -8  10   4       54.60       47.68      6.47 o 
  -7  10   4       74.85       76.02      9.09 o 
  -6  10   4      120.59      116.53      4.72 o 
  -5  10   4      116.74      122.67      7.68 o 
  -4  10   4      221.48      217.61      5.28 o 
  -3  10   4     1136.71     1113.47     26.87 o 
  -2  10   4      511.42      487.06      7.32 o 
  -1  10   4     1163.79     1121.26      8.83 o 
   0  10   4      540.92      548.11     36.03 o 
   1  10   4     1171.53     1162.66      9.78 o 
   2  10   4      513.21      491.73      7.82 o 
   3  10   4     1140.00     1123.03     33.79 o 
   4  10   4      217.73      224.26      6.52 o 
   5  10   4      117.31      129.84     10.69 o 
   6  10   4      119.74      125.27      5.15 o 
   7  10   4       74.48       75.84      4.57 o 
   8  10   4       55.31       49.48      5.63 o 
  -8  11   4      162.00      158.75      9.66 o 
  -7  11   4      221.57      225.74      7.35 o 
  -6  11   4       25.06       26.09      4.39 o 
  -5  11   4      228.34      218.96     11.60 o 
  -4  11   4       10.56       12.28      4.67 o 
  -3  11   4      611.75      619.75     14.75 o 
  -2  11   4      369.64      377.20     17.00 o 
  -1  11   4      154.21      152.85      5.39 o 
   0  11   4      884.97      866.73     46.25 o 
   1  11   4      150.64      157.49      6.83 o 
   2  11   4      365.96      343.91      6.25 o 
   3  11   4      619.61      623.91     27.46 o 
   4  11   4       11.52       18.05      5.83 o 
   5  11   4      227.61      219.30      5.91 o 
   6  11   4       24.15       25.44      4.99 o 
   7  11   4      222.29      232.01      5.32 o 
   8  11   4      162.78      162.84      6.20 o 
  -7  12   4        0.91        2.91      4.47 o 
  -6  12   4      174.01      182.11      5.06 o 
  -5  12   4        9.40       11.93      5.08 o 
  -4  12   4      159.96      165.38      7.15 o 
  -3  12   4       77.19       89.76      7.46 o 
  -2  12   4      247.86      247.50      5.45 o 
  -1  12   4        4.34        3.29      5.03 o 
   0  12   4       44.60       53.95     10.07 o 
   1  12   4        4.26        4.07      4.69 o 
   2  12   4      246.87      249.86      6.77 o 
   3  12   4       74.72       80.50      4.93 o 
   4  12   4      160.25      160.25      5.61 o 
   5  12   4        8.80        8.90      4.41 o 
   6  12   4      171.62      167.58      5.01 o 
   7  12   4        0.98        5.24      4.95 o 
  -6  13   4       21.27       23.43      5.53 o 
  -5  13   4       60.12       53.35      5.98 o 
  -4  13   4        6.41        7.41      4.91 o 
  -3  13   4      236.62      238.38      5.20 o 
  -2  13   4       74.13       80.62      5.16 o 
  -1  13   4       12.22        7.97      5.72 o 
   0  13   4       33.06       30.80      5.81 o 
   1  13   4       12.13        9.01      5.84 o 
   2  13   4       73.04       73.20      6.26 o 
   3  13   4      236.93      230.23     13.55 o 
   4  13   4        6.74        4.43      6.17 o 
   5  13   4       59.18       51.25      4.24 o 
   6  13   4       20.95       20.47      4.88 o 
  -6  14   4       75.22       71.58      6.10 o 
  -5  14   4      101.66      104.07      5.94 o 
  -4  14   4       30.50       38.89      6.54 o 
  -3  14   4       51.79       48.11      5.27 o 
  -2  14   4        8.68        7.79      5.04 o 
  -1  14   4       22.03       22.73      5.13 o 
   0  14   4       60.09       64.92      6.44 o 
   1  14   4       21.97       27.46      6.29 o 
   2  14   4        8.16        7.64      5.05 o 
   3  14   4       51.01       61.46      6.41 o 
   4  14   4       31.93       36.23      5.39 o 
   5  14   4      102.36      108.97      7.79 o 
   6  14   4       75.50       69.31      4.69 o 
  -5  15   4       66.63       69.00      7.29 o 
  -4  15   4       64.93       68.42      5.72 o 
  -3  15   4      166.07      187.44      6.80 o 
  -2  15   4      143.92      150.12      5.69 o 
  -1  15   4        2.45        0.21      4.51 o 
   0  15   4        0.64        7.49      6.94 o 
   1  15   4        3.00        4.34      5.14 o 
   2  15   4      142.80      126.71      7.04 o 
   3  15   4      164.39      170.78      6.22 o 
   4  15   4       63.38       56.50      6.90 o 
   5  15   4       66.35       71.47      4.73 o 
  -3  16   4       51.54       52.52      6.03 o 
  -2  16   4      102.27       92.30      5.81 o 
  -1  16   4       98.05       81.20     24.81 o 
   0  16   4       51.37       46.65      7.05 o 
   1  16   4       96.85       99.85      7.12 o 
   2  16   4      102.08      105.85      7.24 o 
   3  16   4       53.31       44.12      5.85 o 
  -1  17   4       66.62       50.69      5.24 o 
   0  17   4       12.81       16.05      7.80 o 
   1  17   4       65.98       64.14      7.42 o 
   1   0   5       41.00       51.20      4.94 o 
   2   0   5        9.41       12.29      4.10 o 
   3   0   5      399.72      459.09     40.08 o 
   4   0   5      555.85      463.50     10.13 o 
   5   0   5      518.67      504.78     27.89 o 
   6   0   5       23.81       30.51      4.25 o 
   7   0   5      669.05      661.92     33.74 o 
   8   0   5       23.33       24.89      4.03 o 
   9   0   5      193.06      175.89      8.14 o 
  10   0   5       21.40       22.30      4.37 o 
 -10   1   5      186.69      188.26      4.80 o 
  -9   1   5      140.93      149.09      9.90 o 
  -8   1   5      116.15      104.79      4.79 o 
  -7   1   5       78.37       82.29      5.40 o 
  -6   1   5      369.74      356.37     12.35 o 
  -5   1   5      182.58      195.23      8.62 o 
  -4   1   5      497.99      559.99     15.20 o 
  -3   1   5      672.74      711.03     31.58 o 
  -2   1   5      936.23      846.34     33.63 o 
  -1   1   5     2418.61     2421.67     36.99 o 
   0   1   5       13.84       12.60      5.67 o 
   1   1   5     2407.66     2409.47     15.59 o 
   2   1   5      940.35      848.99     26.12 o 
   3   1   5      679.84      721.05     37.85 o 
   4   1   5      514.90      575.56      5.46 o 
   5   1   5      185.26      196.16      5.29 o 
   6   1   5      371.21      341.54     13.34 o 
   7   1   5       76.24       72.82      3.94 o 
   8   1   5      116.35      116.77      3.30 o 
   9   1   5      140.95      137.64      4.76 o 
  10   1   5      187.83      191.49      9.03 o 
 -10   2   5      134.99      132.54      5.12 o 
  -9   2   5       15.36       19.70      3.85 o 
  -8   2   5      342.09      345.85      6.96 o 
  -7   2   5       15.98       12.92      3.17 o 
  -6   2   5      228.20      215.50     12.87 o 
  -5   2   5       56.07       53.89      3.65 o 
  -4   2   5      417.32      390.51     15.56 o 
  -3   2   5     1122.95     1103.57     29.54 o 
  -2   2   5     1557.29     1496.51     22.21 o 
  -1   2   5       62.94       63.48      4.34 o 
   0   2   5      569.88      559.70      9.86 o 
   1   2   5       65.35       69.35      5.30 o 
   2   2   5     1558.61     1536.78     19.48 o 
   3   2   5     1119.31     1121.02     16.85 o 
   4   2   5      412.03      385.47      7.13 o 
   5   2   5       59.69       62.14      2.86 o 
   6   2   5      231.60      221.04      3.84 o 
   7   2   5       14.92       12.55      2.88 o 
   8   2   5      344.73      358.08      6.52 o 
   9   2   5       14.88       15.72      3.49 o 
  10   2   5      132.96      133.97      5.62 o 
 -10   3   5       23.92       27.82      5.44 o 
  -9   3   5      337.78      332.29     10.44 o 
  -8   3   5       38.95       38.00      4.24 o 
  -7   3   5       35.18       39.28      3.84 o 
  -6   3   5      380.98      360.38     11.60 o 
  -5   3   5      337.64      350.03     11.44 o 
  -4   3   5     1549.41     1583.98     18.63 o 
  -3   3   5     1655.42     1727.62     23.32 o 
  -2   3   5      916.59      885.99     20.33 o 
  -1   3   5     2140.74     2222.61     41.27 o 
   0   3   5     4232.94     4480.55     24.15 o 
   1   3   5     2106.92     2191.53     77.31 o 
   2   3   5      916.46      876.05     38.17 o 
   3   3   5     1669.94     1738.43     12.52 o 
   4   3   5     1545.90     1571.43     29.94 o 
   5   3   5      338.06      329.47      3.75 o 
   6   3   5      386.15      390.66      8.50 o 
   7   3   5       38.52       45.87      3.43 o 
   8   3   5       39.16       39.13      3.10 o 
   9   3   5      341.28      338.48      9.10 o 
  10   3   5       25.33       30.44      3.94 o 
 -10   4   5       80.12       72.13      7.09 o 
  -9   4   5       15.53       19.34      4.44 o 
  -8   4   5       49.17       52.92      4.24 o 
  -7   4   5     1652.23     1615.54     31.28 o 
  -6   4   5      123.14      141.58      6.23 o 
  -5   4   5     1716.09     1718.51     58.33 o 
  -4   4   5      169.03      180.53      8.16 o 
  -3   4   5      164.79      161.62      5.20 o 
  -2   4   5      407.21      430.28     14.49 o 
  -1   4   5     1112.54     1034.46     47.69 o 
   0   4   5       68.20       70.73      5.95 o 
   1   4   5     1107.35      989.97     12.83 o 
   2   4   5      419.20      457.03     13.26 o 
   3   4   5      163.22      160.48      8.93 o 
   4   4   5      164.36      164.36      3.91 o 
   5   4   5     1719.98     1651.50     16.42 o 
   6   4   5      122.86      150.24      3.68 o 
   7   4   5     1662.74     1625.52     12.19 o 
   8   4   5       50.35       52.14      5.44 o 
   9   4   5       15.71       16.85      4.43 o 
  10   4   5       80.74       68.55      6.83 o 
  -9   5   5       52.79       56.87      4.61 o 
  -8   5   5       31.48       31.49      4.19 o 
  -7   5   5        2.51        7.74      3.51 o 
  -6   5   5      244.84      262.23      7.40 o 
  -5   5   5      397.79      394.65     10.36 o 
  -4   5   5      200.02      195.01      4.83 o 
  -3   5   5     1875.00     1807.52     30.07 o 
  -2   5   5      442.97      432.93     15.13 o 
  -1   5   5     1147.68     1252.39     10.83 o 
   0   5   5       92.58      105.74      7.55 o 
   1   5   5     1150.86     1211.32     40.14 o 
   2   5   5      449.10      452.50     32.52 o 
   3   5   5     1865.86     1794.78     72.00 o 
   4   5   5      198.67      201.59      6.85 o 
   5   5   5      398.06      393.21      7.88 o 
   6   5   5      242.00      263.36      5.29 o 
   7   5   5        2.46        4.81      3.39 o 
   8   5   5       29.11       33.75      3.39 o 
   9   5   5       51.77       49.96      4.08 o 
  -9   6   5       67.46       78.88      5.45 o 
  -8   6   5       40.19       43.21      5.15 o 
  -7   6   5      260.31      269.45      6.98 o 
  -6   6   5       88.71       86.83      4.56 o 
  -5   6   5      531.61      515.11      9.46 o 
  -4   6   5      328.88      315.74     11.32 o 
  -3   6   5      328.03      323.19     13.01 o 
  -2   6   5      372.23      395.43      6.64 o 
  -1   6   5     1442.45     1432.07     15.32 o 
   0   6   5       85.67      112.21      7.73 o 
   1   6   5     1473.23     1491.84      8.73 o 
   2   6   5      365.71      385.19      7.22 o 
   3   6   5      318.68      300.53      9.23 o 
   4   6   5      332.22      310.88     15.79 o 
   5   6   5      527.95      510.93     13.15 o 
   6   6   5       85.40       79.75      4.21 o 
   7   6   5      272.64      288.29      7.29 o 
   8   6   5       40.74       46.94      3.51 o 
   9   6   5       66.58       68.89      5.36 o 
  -9   7   5      172.92      170.18      6.76 o 
  -8   7   5      112.22      110.89      4.62 o 
  -7   7   5       49.02       49.24      3.67 o 
  -6   7   5      556.42      532.29     16.89 o 
  -5   7   5       70.49       72.19      4.41 o 
  -4   7   5      465.86      449.78     15.07 o 
  -3   7   5      366.77      349.38     11.51 o 
  -2   7   5      722.61      718.83      8.16 o 
  -1   7   5      826.43      795.63     23.18 o 
   0   7   5     1826.36     1620.49    376.78 o 
   1   7   5      828.84      837.33     31.98 o 
   2   7   5      727.01      702.28      7.61 o 
   3   7   5      380.19      361.56     16.19 o 
   4   7   5      462.66      464.41      6.98 o 
   5   7   5       67.97       65.15      3.72 o 
   6   7   5      549.75      524.21     13.04 o 
   7   7   5       48.73       54.28      4.17 o 
   8   7   5      110.93      115.86      7.89 o 
   9   7   5      174.52      176.70     10.14 o 
  -9   8   5        2.46        7.83      5.71 o 
  -8   8   5      250.55      228.37      4.82 o 
  -7   8   5      330.28      321.11      8.99 o 
  -6   8   5      448.84      445.55     11.00 o 
  -5   8   5      123.77      121.01      4.18 o 
  -4   8   5      288.65      284.83      4.85 o 
  -3   8   5       91.66       97.24      9.98 o 
  -2   8   5      324.84      330.52      5.77 o 
  -1   8   5      409.64      413.67     13.33 o 
   0   8   5     1345.30     1303.32     35.80 o 
   1   8   5      405.08      388.27      8.48 o 
   2   8   5      312.88      307.76     15.87 o 
   3   8   5       89.90       93.52     12.02 o 
   4   8   5      286.61      276.49      6.52 o 
   5   8   5      121.42      123.80      7.71 o 
   6   8   5      454.36      469.91     12.74 o 
   7   8   5      327.58      322.19      4.47 o 
   8   8   5      246.24      242.49      5.18 o 
   9   8   5        2.39        7.95      5.49 o 
  -8   9   5       22.23       22.81      4.73 o 
  -7   9   5       67.31       69.71      4.55 o 
  -6   9   5       32.27       33.45      4.82 o 
  -5   9   5        6.23        4.01      4.53 o 
  -4   9   5      327.14      330.17      7.28 o 
  -3   9   5     1530.11     1569.94     20.59 o 
  -2   9   5      580.36      590.97      9.45 o 
  -1   9   5      656.49      677.56      8.89 o 
   0   9   5     1261.06     1221.51     35.48 o 
   1   9   5      654.62      655.67     21.42 o 
   2   9   5      577.89      572.47      5.41 o 
   3   9   5     1538.57     1561.47     21.55 o 
   4   9   5      325.91      326.36      6.01 o 
   5   9   5        6.54        5.46      3.90 o 
   6   9   5       33.19       37.51      4.24 o 
   7   9   5       67.20       70.32      4.76 o 
   8   9   5       21.17       23.44      4.61 o 
  -8  10   5       17.31       18.51      4.88 o 
  -7  10   5      193.29      197.03      6.02 o 
  -6  10   5      128.78      144.51     10.91 o 
  -5  10   5      112.71      115.80      4.03 o 
  -4  10   5      520.22      526.47      6.56 o 
  -3  10   5      414.53      414.82      8.10 o 
  -2  10   5      704.92      713.46      8.54 o 
  -1  10   5       89.04       82.18      5.02 o 
   0  10   5      208.35      219.97     30.12 o 
   1  10   5       91.12       84.65      9.39 o 
   2  10   5      697.45      682.85      8.23 o 
   3  10   5      413.63      414.24      7.41 o 
   4  10   5      525.68      538.36     13.26 o 
   5  10   5      111.16      119.04      4.29 o 
   6  10   5      127.85      133.78      4.23 o 
   7  10   5      191.76      193.65      7.80 o 
   8  10   5       17.24       19.88      4.42 o 
  -7  11   5       61.15       63.46      6.14 o 
  -6  11   5      142.61      136.25      4.53 o 
  -5  11   5      366.44      388.60     17.45 o 
  -4  11   5      147.11      142.05      6.32 o 
  -3  11   5       23.03       17.29      5.04 o 
  -2  11   5      209.16      222.61      4.81 o 
  -1  11   5       26.56       31.15      4.58 o 
   0  11   5       98.12       99.74      6.10 o 
   1  11   5       28.04       29.35      6.11 o 
   2  11   5      207.07      195.00      5.63 o 
   3  11   5       23.12       29.19      7.29 o 
   4  11   5      146.27      150.07      8.32 o 
   5  11   5      366.62      392.24     10.01 o 
   6  11   5      145.95      155.68      5.12 o 
   7  11   5       61.28       67.61      4.93 o 
  -7  12   5       30.21       31.33      5.02 o 
  -6  12   5       10.30       12.25      4.70 o 
  -5  12   5       46.00       51.75      4.46 o 
  -4  12   5       88.92       84.33      5.45 o 
  -3  12   5      215.22      216.91      6.81 o 
  -2  12   5        1.50        4.89      4.30 o 
  -1  12   5      130.61      140.49      4.67 o 
   0  12   5        4.74        6.43      4.92 o 
   1  12   5      129.04      133.59      6.89 o 
   2  12   5        1.23        5.29      5.64 o 
   3  12   5      214.91      212.87     10.57 o 
   4  12   5       91.88       90.85      7.55 o 
   5  12   5       45.52       47.39      5.13 o 
   6  12   5       10.80        9.62      4.08 o 
   7  12   5       31.91       29.03      4.49 o 
  -6  13   5      125.99      125.06      6.13 o 
  -5  13   5       20.15       15.84      4.72 o 
  -4  13   5        9.67       11.50      4.43 o 
  -3  13   5      175.97      162.83      4.94 o 
  -2  13   5       43.24       39.22      5.26 o 
  -1  13   5      263.41      247.67      5.25 o 
   0  13   5       15.59       19.25      5.93 o 
   1  13   5      260.22      257.15     16.31 o 
   2  13   5       44.95       44.44      5.08 o 
   3  13   5      171.88      172.75     13.61 o 
   4  13   5        9.18       13.21      5.08 o 
   5  13   5       20.25       22.60      4.47 o 
   6  13   5      127.05      125.09      6.95 o 
  -5  14   5        7.53       13.36      4.81 o 
  -4  14   5      149.58      161.38      5.76 o 
  -3  14   5        1.39        5.23      5.36 o 
  -2  14   5      127.28      137.38      5.70 o 
  -1  14   5       10.07       11.02      5.60 o 
   0  14   5      341.00      331.88      8.12 o 
   1  14   5        9.96       11.25      5.47 o 
   2  14   5      128.14      127.21      6.70 o 
   3  14   5        1.16        1.01      5.07 o 
   4  14   5      149.22      159.65      5.87 o 
   5  14   5        8.01       11.00      5.47 o 
  -4  15   5       23.03       23.07      5.29 o 
  -3  15   5       11.31       15.25      5.76 o 
  -2  15   5       78.42       74.40      5.14 o 
  -1  15   5        0.38       -1.03      4.58 o 
   0  15   5      234.33      223.51      7.49 o 
   1  15   5        0.41        4.20      5.61 o 
   2  15   5       78.18       75.91      6.11 o 
   3  15   5       11.35        9.23      5.38 o 
   4  15   5       24.46       16.26      5.62 o 
  -3  16   5       15.44       15.08      5.67 o 
  -2  16   5       80.60       71.84      5.70 o 
  -1  16   5       17.93       15.73      6.25 o 
   0  16   5        1.32       -0.73      7.53 o 
   1  16   5       18.27       18.38      6.95 o 
   2  16   5       82.48       83.79      7.86 o 
   3  16   5       15.84       17.64      7.73 o 
   0  17   5        0.04        0.36      9.97 o 
   0   0   6       55.00       55.89      8.05 o 
   1   0   6     1098.74     1128.29     21.69 o 
   2   0   6      689.88      666.10      8.34 o 
   3   0   6      827.93      800.70     21.11 o 
   4   0   6     1530.68     1571.02      7.93 o 
   5   0   6       39.12       40.76      4.68 o 
   6   0   6       83.33       93.42      4.48 o 
   7   0   6      195.55      181.84      4.41 o 
   8   0   6      111.56      113.37      3.99 o 
   9   0   6       20.78       21.92      3.61 o 
  10   0   6      118.58      112.17      5.09 o 
 -10   1   6      257.38      230.31     10.07 o 
  -9   1   6      254.90      256.85      6.62 o 
  -8   1   6      364.02      365.20     10.81 o 
  -7   1   6       62.58       56.09      3.59 o 
  -6   1   6      144.71      141.21      8.17 o 
  -5   1   6       99.77       99.93      7.75 o 
  -4   1   6      294.95      299.33      9.50 o 
  -3   1   6     1204.43     1174.76      9.25 o 
  -2   1   6        4.20       17.14      4.59 o 
  -1   1   6      638.35      598.28     25.94 o 
   0   1   6      648.61      691.98     26.39 o 
   1   1   6      610.71      568.13     26.69 o 
   2   1   6        5.20       12.29      4.17 o 
   3   1   6     1201.42     1182.54     11.62 o 
   4   1   6      289.42      289.90     13.68 o 
   5   1   6       99.94      103.76      8.92 o 
   6   1   6      145.01      144.38      4.37 o 
   7   1   6       59.08       51.77      4.26 o 
   8   1   6      359.41      364.65      6.17 o 
   9   1   6      255.26      273.36      6.02 o 
  10   1   6      256.08      258.33     17.57 o 
 -10   2   6       18.05       17.90      4.94 o 
  -9   2   6       80.87       87.11      3.88 o 
  -8   2   6       78.36       76.93      4.85 o 
  -7   2   6       66.33       68.92      3.61 o 
  -6   2   6      937.94      890.27     22.38 o 
  -5   2   6     1410.75     1365.16     36.65 o 
  -4   2   6        8.39       12.34      4.01 o 
  -3   2   6      305.60      248.63      9.01 o 
  -2   2   6      921.93      857.33     16.68 o 
  -1   2   6      829.28      819.48     37.41 o 
   0   2   6     1208.49     1229.12     20.57 o 
   1   2   6      840.33      844.07     16.51 o 
   2   2   6      923.80      858.49     16.90 o 
   3   2   6      310.89      263.94      6.21 o 
   4   2   6        7.76       11.57      3.10 o 
   5   2   6     1406.99     1366.42     13.79 o 
   6   2   6      938.30      915.38      8.35 o 
   7   2   6       68.24       64.81      3.30 o 
   8   2   6       78.63       68.66      4.25 o 
   9   2   6       79.95       92.75      6.32 o 
  10   2   6       18.90       14.65      4.83 o 
  -9   3   6       32.95       39.65      4.57 o 
  -8   3   6       42.46       43.35      6.22 o 
  -7   3   6      713.81      682.95     19.69 o 
  -6   3   6      557.66      539.05     19.76 o 
  -5   3   6       63.17       65.89      6.82 o 
  -4   3   6     1038.93      985.84     18.53 o 
  -3   3   6      622.64      634.24      9.32 o 
  -2   3   6     1661.17     1624.28     48.83 o 
  -1   3   6     1606.15     1656.98     28.28 o 
   0   3   6      496.02      541.88      9.97 o 
   1   3   6     1613.34     1690.43     14.06 o 
   2   3   6     1690.52     1667.05     54.53 o 
   3   3   6      630.01      664.59     14.24 o 
   4   3   6     1040.41      978.12     13.92 o 
   5   3   6       64.51       65.32      4.18 o 
   6   3   6      562.43      545.45     11.23 o 
   7   3   6      715.56      675.44      7.42 o 
   8   3   6       40.98       40.38      3.74 o 
   9   3   6       32.12       30.54      3.76 o 
  -9   4   6      179.99      185.31      5.67 o 
  -8   4   6      180.31      172.84      4.24 o 
  -7   4   6       35.74       35.48      4.04 o 
  -6   4   6      296.18      286.92      4.57 o 
  -5   4   6        0.04        4.22      4.19 o 
  -4   4   6       52.65       54.53      3.80 o 
  -3   4   6      175.98      177.72     10.31 o 
  -2   4   6     1512.01     1522.07      9.83 o 
  -1   4   6       82.24       79.10      6.32 o 
   0   4   6     3613.46     3718.77     20.92 o 
   1   4   6       83.58       80.71      7.60 o 
   2   4   6     1479.36     1481.99     18.97 o 
   3   4   6      174.20      180.51     12.23 o 
   4   4   6       52.72       56.16      3.10 o 
   5   4   6        0.02        0.18      3.19 o 
   6   4   6      305.06      295.02      4.60 o 
   7   4   6       33.03       32.75      3.49 o 
   8   4   6      175.45      167.12      5.29 o 
   9   4   6      178.08      174.36      6.25 o 
  -9   5   6       34.97       32.81      4.21 o 
  -8   5   6       26.75       20.42      3.78 o 
  -7   5   6       55.19       45.88      5.87 o 
  -6   5   6       10.46       10.11      3.81 o 
  -5   5   6       54.88       55.49      4.01 o 
  -4   5   6      133.77      138.90      4.12 o 
  -3   5   6     1100.45     1132.15     21.49 o 
  -2   5   6      380.10      403.65     23.43 o 
  -1   5   6      404.76      365.12     21.95 o 
   0   5   6     1172.74     1254.84     11.95 o 
   1   5   6      401.63      368.22     24.63 o 
   2   5   6      383.91      395.88    207.32 o 
   3   5   6     1114.66     1173.31     41.29 o 
   4   5   6      134.85      138.38      3.62 o 
   5   5   6       50.91       52.35      3.69 o 
   6   5   6       10.56        8.05      3.38 o 
   7   5   6       54.23       46.93      3.28 o 
   8   5   6       27.29       31.46      3.39 o 
   9   5   6       34.70       39.78      3.54 o 
  -9   6   6       38.10       35.93      4.87 o 
  -8   6   6      112.28      111.32      4.95 o 
  -7   6   6      184.20      202.92      5.75 o 
  -6   6   6      188.18      175.18      4.46 o 
  -5   6   6       65.34       57.05      4.64 o 
  -4   6   6      295.65      277.99      8.15 o 
  -3   6   6      441.38      445.49     14.59 o 
  -2   6   6      375.45      368.09      6.25 o 
  -1   6   6      553.06      561.54      8.87 o 
   0   6   6      334.54      295.80      6.97 o 
   1   6   6      551.09      545.58      6.43 o 
   2   6   6      372.17      356.40      7.86 o 
   3   6   6      447.33      451.77      8.86 o 
   4   6   6      295.17      271.95      5.21 o 
   5   6   6       67.36       67.66      3.49 o 
   6   6   6      187.26      165.92      5.44 o 
   7   6   6      187.70      202.79      5.76 o 
   8   6   6      110.60      107.70      4.36 o 
   9   6   6       36.32       33.40      3.95 o 
  -9   7   6       90.10      101.03      5.14 o 
  -8   7   6       35.48       30.62      4.03 o 
  -7   7   6      249.19      241.69      4.98 o 
  -6   7   6      262.61      255.25      4.35 o 
  -5   7   6      644.18      618.52     14.42 o 
  -4   7   6      432.31      431.26     11.23 o 
  -3   7   6     1029.36     1059.01     33.67 o 
  -2   7   6      317.11      333.68     13.30 o 
  -1   7   6      985.02      955.86      9.42 o 
   0   7   6      339.78      335.15      9.11 o 
   1   7   6      984.66     1011.09     11.66 o 
   2   7   6      316.13      332.74     36.70 o 
   3   7   6     1035.63      975.47     77.10 o 
   4   7   6      423.72      403.12     37.79 o 
   5   7   6      644.52      584.07     31.29 o 
   6   7   6      265.23      266.08     11.90 o 
   7   7   6      248.51      253.90     12.55 o 
   8   7   6       33.71       34.24      4.45 o 
   9   7   6       90.69      110.19      5.80 o 
  -8   8   6       16.93       18.96      4.57 o 
  -7   8   6      420.58      409.89      5.48 o 
  -6   8   6        3.10        8.85      4.13 o 
  -5   8   6      768.87      805.61     18.33 o 
  -4   8   6      158.04      161.34      8.74 o 
  -3   8   6     3008.49     2899.40     11.56 o 
  -2   8   6      277.38      291.97     12.10 o 
  -1   8   6      620.03      603.29     11.90 o 
   0   8   6       37.05       43.02      5.64 o 
   1   8   6      606.88      645.85     22.52 o 
   2   8   6      275.70      277.38      9.31 o 
   3   8   6     2993.66     2858.61     23.37 o 
   4   8   6      155.58      150.98      6.13 o 
   5   8   6      765.85      800.33     16.78 o 
   6   8   6        3.09        6.03      4.53 o 
   7   8   6      427.48      406.75     16.31 o 
   8   8   6       16.86       23.84      5.15 o 
  -8   9   6       27.27       38.18      5.61 o 
  -7   9   6      102.70       98.97      4.28 o 
  -6   9   6      301.66      311.49      9.60 o 
  -5   9   6        9.25       15.12      3.99 o 
  -4   9   6      276.79      273.11      5.07 o 
  -3   9   6       95.19       82.03      9.30 o 
  -2   9   6       61.60       68.17      4.61 o 
  -1   9   6     1024.30     1056.49     10.08 o 
   0   9   6      277.03      260.40     18.12 o 
   1   9   6     1022.22     1041.89     10.47 o 
   2   9   6       63.53       65.44      4.75 o 
   3   9   6       96.76       90.14     11.92 o 
   4   9   6      272.03      281.04     11.33 o 
   5   9   6       10.43       12.54      4.48 o 
   6   9   6      300.70      305.31      5.61 o 
   7   9   6      101.82      101.56      5.31 o 
   8   9   6       27.76       35.21      5.52 o 
  -8  10   6       10.70       19.61      5.02 o 
  -7  10   6       99.18       96.59      6.41 o 
  -6  10   6        5.80        7.66      5.00 o 
  -5  10   6       21.10       23.94      4.91 o 
  -4  10   6      232.61      232.58      8.40 o 
  -3  10   6        2.17        8.26      4.61 o 
  -2  10   6      319.16      349.36      7.22 o 
  -1  10   6      162.96      174.77     11.63 o 
   0  10   6      478.76      478.25     18.43 o 
   1  10   6      163.15      154.03      7.14 o 
   2  10   6      319.29      315.63      4.75 o 
   3  10   6        1.89        5.40      6.00 o 
   4  10   6      236.77      236.46      5.68 o 
   5  10   6       20.95       23.65      4.20 o 
   6  10   6        5.58        6.82      4.37 o 
   7  10   6      101.95       98.96      4.94 o 
   8  10   6       10.43       15.43      5.61 o 
  -7  11   6       23.40       22.33      4.92 o 
  -6  11   6       87.67       94.37      4.86 o 
  -5  11   6       33.98       43.04      5.47 o 
  -4  11   6      141.23      154.04      4.76 o 
  -3  11   6       61.32       62.93      6.43 o 
  -2  11   6      112.96      111.24      4.63 o 
  -1  11   6      210.25      203.10     10.32 o 
   0  11   6      489.02      475.40     33.31 o 
   1  11   6      211.07      207.86     10.12 o 
   2  11   6      115.09      121.13      6.74 o 
   3  11   6       58.43       62.50      5.16 o 
   4  11   6      138.49      145.81      9.01 o 
   5  11   6       34.32       41.12      5.04 o 
   6  11   6       87.05       90.73      4.79 o 
   7  11   6       23.30       28.10      4.75 o 
  -7  12   6      126.02      145.67     10.98 o 
  -6  12   6      127.35      135.78      5.91 o 
  -5  12   6       33.58       31.39      4.82 o 
  -4  12   6        1.47        3.92      4.53 o 
  -3  12   6       80.71       71.01      5.23 o 
  -2  12   6      328.57      331.66      6.53 o 
  -1  12   6       78.17       86.02      5.27 o 
   0  12   6      236.30      237.03      9.00 o 
   1  12   6       78.32       75.04      6.77 o 
   2  12   6      330.71      353.16      8.68 o 
   3  12   6       79.64       88.78      4.67 o 
   4  12   6        1.51        4.74      6.11 o 
   5  12   6       32.74       35.60      4.53 o 
   6  12   6      129.40      136.01      5.82 o 
   7  12   6      124.83      131.74     11.77 o 
  -6  13   6      110.97      123.90      8.62 o 
  -5  13   6       46.60       44.56      4.88 o 
  -4  13   6      410.59      434.60     18.59 o 
  -3  13   6        6.12       11.46      5.04 o 
  -2  13   6       14.61       13.28      5.56 o 
  -1  13   6       78.93       73.69      4.95 o 
   0  13   6        3.40        3.09      4.51 o 
   1  13   6       77.41       93.04      6.89 o 
   2  13   6       15.27       18.92      5.40 o 
   3  13   6        6.68        3.64      6.01 o 
   4  13   6      416.01      428.91      8.26 o 
   5  13   6       46.01       43.08      4.78 o 
   6  13   6      112.65      123.71      7.87 o 
  -5  14   6       35.71       31.16      6.24 o 
  -4  14   6        2.43        5.45      5.46 o 
  -3  14   6      208.32      201.68      5.50 o 
  -2  14   6       42.88       43.90      5.62 o 
  -1  14   6        3.43        3.76      5.68 o 
   0  14   6      106.29      104.04      6.11 o 
   1  14   6        3.07        9.99      6.78 o 
   2  14   6       42.60       44.70      7.16 o 
   3  14   6      208.49      198.57      6.68 o 
   4  14   6        2.40        6.80      7.26 o 
   5  14   6       35.38       30.90      4.73 o 
  -4  15   6       19.68       24.57      6.32 o 
  -3  15   6       34.17       29.77      4.92 o 
  -2  15   6       68.77       66.29      5.71 o 
  -1  15   6       17.14       20.63      5.01 o 
   0  15   6        6.94        7.35      5.98 o 
   1  15   6       18.37       23.26      7.38 o 
   2  15   6       69.92       81.08      6.24 o 
   3  15   6       33.18       30.48      7.62 o 
   4  15   6       19.70       20.76      7.91 o 
  -2  16   6        9.06        7.39      6.47 o 
  -1  16   6        3.07        4.12      5.98 o 
   0  16   6        0.64        3.86      6.30 o 
   1  16   6        3.06       -0.73      7.59 o 
   2  16   6        8.72       11.32      7.65 o 
   1   0   7      158.98      156.31      4.86 o 
   2   0   7      826.71      879.83      8.79 o 
   3   0   7      102.93      107.83      5.45 o 
   4   0   7      638.45      581.96     26.78 o 
   5   0   7        7.14       12.01      3.68 o 
   6   0   7      995.41      943.20     26.18 o 
   7   0   7      192.35      195.11      3.99 o 
   8   0   7       55.55       51.89      5.79 o 
   9   0   7      390.73      409.82      5.71 o 
  -9   1   7        9.60       13.72      4.45 o 
  -8   1   7      203.57      202.70      4.77 o 
  -7   1   7       79.42       78.10      6.34 o 
  -6   1   7      582.22      557.23     15.59 o 
  -5   1   7      205.03      186.62     10.82 o 
  -4   1   7      815.75      801.91     20.30 o 
  -3   1   7     1281.81     1267.49      8.30 o 
  -2   1   7       64.56       82.05      7.60 o 
  -1   1   7      269.09      293.45      8.54 o 
   0   1   7     2411.69     2502.71     14.68 o 
   1   1   7      268.57      294.80     10.62 o 
   2   1   7       58.96       69.02      4.51 o 
   3   1   7     1280.67     1262.06     31.98 o 
   4   1   7      808.51      817.74     16.96 o 
   5   1   7      205.30      200.82      9.37 o 
   6   1   7      583.49      570.36     20.59 o 
   7   1   7       79.07       77.92      3.80 o 
   8   1   7      206.82      198.06      4.30 o 
   9   1   7        9.50       14.03      4.40 o 
  -9   2   7       69.14       72.38      5.37 o 
  -8   2   7      110.93      115.70      4.53 o 
  -7   2   7       55.65       63.30      3.67 o 
  -6   2   7      209.52      201.74      4.92 o 
  -5   2   7      197.67      180.17     11.55 o 
  -4   2   7      424.59      455.48      8.24 o 
  -3   2   7       99.88      103.64      9.13 o 
  -2   2   7      811.48      793.05      9.11 o 
  -1   2   7     1215.76     1297.65     36.36 o 
   0   2   7      564.57      477.04     29.23 o 
   1   2   7     1208.45     1237.79     45.65 o 
   2   2   7      809.56      813.32      9.02 o 
   3   2   7       92.40       97.90      4.72 o 
   4   2   7      424.92      448.14      5.16 o 
   5   2   7      197.79      177.40     11.74 o 
   6   2   7      209.76      203.85      7.56 o 
   7   2   7       56.39       60.63      4.59 o 
   8   2   7      111.76      117.13      3.79 o 
   9   2   7       67.35       68.65      4.70 o 
  -9   3   7       76.82       96.68      5.51 o 
  -8   3   7       14.31       17.53      4.22 o 
  -7   3   7       97.95       98.98      4.12 o 
  -6   3   7       74.76       74.16      4.06 o 
  -5   3   7      488.41      471.48     16.37 o 
  -4   3   7      371.88      369.33     13.80 o 
  -3   3   7     1743.22     1642.13     14.69 o 
  -2   3   7      630.15      635.92     14.98 o 
  -1   3   7      516.64      530.24      7.77 o 
   0   3   7        0.80        3.42      6.14 o 
   1   3   7      541.49      541.12      9.95 o 
   2   3   7      621.05      650.21     14.40 o 
   3   3   7     1748.01     1692.39     10.72 o 
   4   3   7      372.01      367.42     10.60 o 
   5   3   7      490.86      490.08      5.45 o 
   6   3   7       75.29       78.44      3.96 o 
   7   3   7       98.39       89.35      4.26 o 
   8   3   7       14.49       12.58      3.44 o 
   9   3   7       76.31       84.17      4.46 o 
  -9   4   7       64.70       71.09      6.61 o 
  -8   4   7       52.51       56.16      3.98 o 
  -7   4   7      142.23      151.42      5.00 o 
  -6   4   7      247.22      242.22      7.84 o 
  -5   4   7      303.12      284.90      5.17 o 
  -4   4   7       82.05       86.11      4.53 o 
  -3   4   7     3382.81     3276.91     18.75 o 
  -2   4   7      370.01      389.79     14.45 o 
  -1   4   7      649.66      636.31      8.89 o 
   0   4   7     3469.80     3726.82     20.29 o 
   1   4   7      647.92      615.22     17.53 o 
   2   4   7      366.65      372.03      9.88 o 
   3   4   7     3377.80     3309.55     44.95 o 
   4   4   7       82.77       87.56      7.22 o 
   5   4   7      300.19      285.37     11.99 o 
   6   4   7      250.59      244.29      4.14 o 
   7   4   7      141.72      139.20      3.38 o 
   8   4   7       51.25       56.35      5.52 o 
   9   4   7       63.51       61.97      4.33 o 
  -9   5   7       24.82       21.07      4.33 o 
  -8   5   7      201.27      197.46      5.72 o 
  -7   5   7       69.62       72.26      4.29 o 
  -6   5   7       68.45       81.29      3.69 o 
  -5   5   7       92.35       90.93      5.88 o 
  -4   5   7      131.87      119.23      4.17 o 
  -3   5   7     1834.14     1763.28     44.23 o 
  -2   5   7      398.34      407.22      6.69 o 
  -1   5   7      790.89      855.39     32.40 o 
   0   5   7       69.94       54.90      7.44 o 
   1   5   7      798.04      865.06     44.24 o 
   2   5   7      397.37      444.79     47.55 o 
   3   5   7     1812.35     1690.50     83.44 o 
   4   5   7      130.50      121.75      4.16 o 
   5   5   7       96.07      108.92      3.92 o 
   6   5   7       71.78       79.40      3.59 o 
   7   5   7       68.59       75.49      3.80 o 
   8   5   7      203.75      208.32      4.39 o 
   9   5   7       24.28       24.25      3.60 o 
  -9   6   7       64.45       79.10      5.80 o 
  -8   6   7        8.69        8.67      3.95 o 
  -7   6   7        1.46        5.86      3.31 o 
  -6   6   7      173.15      173.90     11.80 o 
  -5   6   7      241.17      222.25      5.02 o 
  -4   6   7      234.13      254.60     14.24 o 
  -3   6   7      113.54      109.85      5.88 o 
  -2   6   7      244.50      250.99      8.69 o 
  -1   6   7      119.90      131.65      5.88 o 
   0   6   7       80.70       90.36      5.82 o 
   1   6   7      125.17      131.82     19.50 o 
   2   6   7      236.72      240.43      6.79 o 
   3   6   7      116.94      116.80      8.39 o 
   4   6   7      227.43      232.15     12.46 o 
   5   6   7      238.15      232.90      4.39 o 
   6   6   7      171.61      167.34      4.25 o 
   7   6   7        1.08        3.86      3.30 o 
   8   6   7        8.86       12.44      4.52 o 
   9   6   7       62.60       68.13      7.52 o 
  -8   7   7        3.50        6.38      4.09 o 
  -7   7   7       41.25       38.88      3.99 o 
  -6   7   7      118.15      114.19      5.27 o 
  -5   7   7       58.32       63.16      4.22 o 
  -4   7   7      114.70      114.40      4.85 o 
  -3   7   7       51.50       54.29      4.77 o 
  -2   7   7      492.96      493.87     14.77 o 
  -1   7   7      344.83      366.53      7.30 o 
   0   7   7      520.96      517.77      8.32 o 
   1   7   7      344.81      327.68      8.77 o 
   2   7   7      495.63      491.01     15.64 o 
   3   7   7       48.26       49.67      5.30 o 
   4   7   7      109.43      110.72     14.62 o 
   5   7   7       58.07       59.42      3.99 o 
   6   7   7      119.61      120.57      4.85 o 
   7   7   7       40.86       38.61      3.49 o 
   8   7   7        3.28        7.82      4.31 o 
  -8   8   7      127.69      125.28      5.03 o 
  -7   8   7      178.75      179.43      4.89 o 
  -6   8   7      117.82      116.48      5.08 o 
  -5   8   7      147.43      146.01      5.03 o 
  -4   8   7      102.89       98.00      4.39 o 
  -3   8   7      295.25      284.71      9.35 o 
  -2   8   7      656.68      624.50     11.61 o 
  -1   8   7      412.95      420.35      7.49 o 
   0   8   7     1427.01     1299.34     11.16 o 
   1   8   7      411.78      418.18      7.40 o 
   2   8   7      658.56      624.28     20.01 o 
   3   8   7      296.38      280.54     17.23 o 
   4   8   7      102.24      101.62     12.75 o 
   5   8   7      151.36      152.53      4.35 o 
   6   8   7      116.49      114.38      5.01 o 
   7   8   7      176.98      183.96      4.80 o 
   8   8   7      126.61      129.36      5.65 o 
  -8   9   7       44.04       42.55      5.21 o 
  -7   9   7        1.95        7.92      5.17 o 
  -6   9   7      114.66      123.51      7.81 o 
  -5   9   7       77.30       80.42      4.87 o 
  -4   9   7      324.07      333.44      6.90 o 
  -3   9   7      406.40      391.01      6.46 o 
  -2   9   7      168.52      176.47      7.49 o 
  -1   9   7      266.11      258.92      8.54 o 
   0   9   7      790.37      783.20      9.24 o 
   1   9   7      266.42      259.64      6.85 o 
   2   9   7      176.73      188.68      7.10 o 
   3   9   7      407.70      382.87      6.42 o 
   4   9   7      319.95      331.54     16.17 o 
   5   9   7       77.76       75.73      4.80 o 
   6   9   7      113.98      117.58      4.58 o 
   7   9   7        1.75        2.93      5.09 o 
   8   9   7       43.61       46.08      5.09 o 
  -7  10   7      205.69      197.56     10.48 o 
  -6  10   7       47.71       46.91      4.86 o 
  -5  10   7      132.45      127.95      9.11 o 
  -4  10   7      151.73      167.25     12.19 o 
  -3  10   7       92.88      114.52     14.94 o 
  -2  10   7      190.44      194.37      5.88 o 
  -1  10   7       93.75      100.53      6.63 o 
   0  10   7        0.00        5.12      7.67 o 
   1  10   7       95.74       94.06      8.09 o 
   2  10   7      188.74      168.82     14.97 o 
   3  10   7       94.39      106.20     12.33 o 
   4  10   7      155.40      160.95     15.65 o 
   5  10   7      133.23      138.19      4.53 o 
   6  10   7       48.52       52.44      6.56 o 
   7  10   7      208.92      201.43      5.84 o 
  -7  11   7       40.88       40.72      5.08 o 
  -6  11   7      300.20      306.48     20.24 o 
  -5  11   7      302.12      317.42      6.25 o 
  -4  11   7      141.67      154.84      7.53 o 
  -3  11   7       40.88       54.87     10.24 o 
  -2  11   7      236.07      223.34      5.71 o 
  -1  11   7       64.79       64.32      5.26 o 
   0  11   7       55.13       70.21      8.52 o 
   1  11   7       62.51       82.00      8.18 o 
   2  11   7      235.99      224.70      7.76 o 
   3  11   7       40.33       46.79      4.22 o 
   4  11   7      141.87      145.13      6.68 o 
   5  11   7      304.41      330.41     18.63 o 
   6  11   7      298.77      296.76     12.09 o 
   7  11   7       41.86       45.82      5.33 o 
  -6  12   7      104.46      112.96      6.32 o 
  -5  12   7      252.38      253.17      6.84 o 
  -4  12   7       14.84       12.83      5.43 o 
  -3  12   7      180.27      194.49      5.64 o 
  -2  12   7       46.93       42.37      5.85 o 
  -1  12   7       87.86       92.66      5.42 o 
   0  12   7       35.96       33.15      5.68 o 
   1  12   7       89.97      100.55      8.27 o 
   2  12   7       46.25       31.86      8.26 o 
   3  12   7      178.02      189.02      7.30 o 
   4  12   7       15.22       20.69      5.33 o 
   5  12   7      253.61      249.91      6.33 o 
   6  12   7      104.85      102.73      5.21 o 
  -5  13   7        0.28        4.31      5.58 o 
  -4  13   7       40.75       37.15      5.58 o 
  -3  13   7       61.12       60.56      5.07 o 
  -2  13   7        7.11        9.80      5.85 o 
  -1  13   7      433.60      438.95      7.98 o 
   0  13   7        4.27        5.97      6.74 o 
   1  13   7      435.45      417.98     40.28 o 
   2  13   7        7.25        7.55      5.51 o 
   3  13   7       63.09       57.94      5.85 o 
   4  13   7       42.51       44.34      4.91 o 
   5  13   7        0.28        6.36      5.76 o 
  -5  14   7       72.95       84.89     13.94 o 
  -4  14   7       20.33       14.28      5.68 o 
  -3  14   7       78.16       78.17      6.53 o 
  -2  14   7       56.38       53.02      5.10 o 
  -1  14   7      129.18      123.67      7.25 o 
   0  14   7      150.23      151.73     12.17 o 
   1  14   7      126.89      124.92     13.36 o 
   2  14   7       54.22       56.83      7.67 o 
   3  14   7       79.34       78.75      7.68 o 
   4  14   7       19.69       24.22      6.72 o 
   5  14   7       73.04       62.07      4.35 o 
  -3  15   7        5.89       10.20      6.40 o 
  -2  15   7       19.84       24.95      6.57 o 
  -1  15   7       17.96       19.53      5.67 o 
   0  15   7      317.95      312.32     11.02 o 
   1  15   7       17.76       16.51      5.91 o 
   2  15   7       19.08       13.95      8.14 o 
   3  15   7        6.18        4.20      7.46 o 
  -1  16   7       15.65       14.97      7.38 o 
   0  16   7        0.59        2.68      7.71 o 
   1  16   7       15.51       12.08      6.11 o 
   0   0   8      939.82     1135.71     14.50 o 
   1   0   8     2354.20     2238.15     17.34 o 
   2   0   8      324.61      352.92      6.67 o 
   3   0   8     1580.69     1557.52      8.45 o 
   4   0   8      779.11      772.19      5.68 o 
   5   0   8     1019.24      967.34      7.10 o 
   6   0   8       45.09       41.79      3.97 o 
   7   0   8      713.29      716.08      8.22 o 
   8   0   8        1.20       -2.79      4.20 o 
   9   0   8      135.58      123.77      6.24 o 
  -9   1   8       10.20       13.56      4.15 o 
  -8   1   8       29.41       27.43      3.79 o 
  -7   1   8       40.71       38.13      3.93 o 
  -6   1   8       69.24       65.62      4.56 o 
  -5   1   8      815.45      800.88     34.66 o 
  -4   1   8      356.46      339.91      7.10 o 
  -3   1   8     2335.32     2220.64     17.14 o 
  -2   1   8      413.55      387.29      5.28 o 
  -1   1   8       54.54       45.19      6.46 o 
   0   1   8      303.59      286.46     10.51 o 
   1   1   8       54.03       44.35      4.32 o 
   2   1   8      415.20      404.48     14.46 o 
   3   1   8     2336.15     2253.89     18.08 o 
   4   1   8      349.97      343.12     10.09 o 
   5   1   8      821.70      782.23     15.73 o 
   6   1   8       69.24       75.51      5.13 o 
   7   1   8       41.83       38.73      4.80 o 
   8   1   8       30.83       36.97      3.96 o 
   9   1   8       11.06       13.42      4.55 o 
  -9   2   8       32.93       37.55      6.41 o 
  -8   2   8      136.60      130.23      3.87 o 
  -7   2   8       83.23       80.94      3.84 o 
  -6   2   8      193.23      189.16      4.21 o 
  -5   2   8      313.35      298.50      5.18 o 
  -4   2   8      204.08      185.98      4.68 o 
  -3   2   8      586.45      569.00     19.45 o 
  -2   2   8        1.39        0.44      4.13 o 
  -1   2   8        1.36        2.19      4.15 o 
   0   2   8     1658.31     1823.80     13.32 o 
   1   2   8        1.41        6.17      4.24 o 
   2   2   8        1.55        3.14      5.14 o 
   3   2   8      586.50      581.87     17.32 o 
   4   2   8      205.44      190.16      4.79 o 
   5   2   8      311.42      310.57     13.49 o 
   6   2   8      185.60      178.46      4.02 o 
   7   2   8       79.85       78.98      3.92 o 
   8   2   8      135.98      135.43      4.11 o 
   9   2   8       33.66       38.08      4.82 o 
  -9   3   8      169.96      187.94      6.10 o 
  -8   3   8       27.29       30.24      5.50 o 
  -7   3   8      278.50      281.17      6.93 o 
  -6   3   8      112.34       99.79      8.03 o 
  -5   3   8      289.32      275.18     15.27 o 
  -4   3   8      176.46      155.90      8.10 o 
  -3   3   8      784.66      786.06     11.38 o 
  -2   3   8      213.96      223.07      5.49 o 
  -1   3   8      313.20      278.85      8.17 o 
   0   3   8     1319.68     1457.73     12.38 o 
   1   3   8      312.16      289.52      8.38 o 
   2   3   8      216.71      233.01      5.57 o 
   3   3   8      783.73      796.63     20.66 o 
   4   3   8      173.32      165.01      4.29 o 
   5   3   8      290.92      266.29     11.31 o 
   6   3   8      107.80       93.23      6.10 o 
   7   3   8      286.48      281.15     10.74 o 
   8   3   8       27.05       30.88      3.53 o 
   9   3   8      170.36      163.50      9.85 o 
  -9   4   8      122.56      118.83      5.27 o 
  -8   4   8       20.78       23.14      4.42 o 
  -7   4   8      108.81      111.44      5.00 o 
  -6   4   8      182.05      181.94      4.48 o 
  -5   4   8       22.67       25.94      4.26 o 
  -4   4   8      776.49      749.98     11.18 o 
  -3   4   8      251.42      247.62      7.57 o 
  -2   4   8      290.55      272.56     12.20 o 
  -1   4   8       22.39       26.81      4.26 o 
   0   4   8      321.69      296.37      8.77 o 
   1   4   8       22.92       25.44      3.99 o 
   2   4   8      296.40      284.45     19.40 o 
   3   4   8      245.63      251.93     13.38 o 
   4   4   8      796.95      787.62      6.05 o 
   5   4   8       22.45       30.82      4.38 o 
   6   4   8      174.41      168.52      6.11 o 
   7   4   8      106.84      100.54      4.09 o 
   8   4   8       20.41       21.80      5.00 o 
   9   4   8      123.55      121.68      5.36 o 
  -9   5   8       22.90       18.90      5.17 o 
  -8   5   8      226.42      228.59      6.76 o 
  -7   5   8       23.06       29.12      3.79 o 
  -6   5   8      209.97      215.01      7.46 o 
  -5   5   8      144.47      132.65      4.34 o 
  -4   5   8      350.41      325.00     10.37 o 
  -3   5   8     1426.84     1410.62     53.23 o 
  -2   5   8      906.69      941.10      8.79 o 
  -1   5   8      182.94      174.21      6.70 o 
   0   5   8      874.45      768.84     11.07 o 
   1   5   8      185.66      184.76      4.64 o 
   2   5   8      917.75      981.76     82.38 o 
   3   5   8     1413.10     1406.10     64.06 o 
   4   5   8      346.25      344.11     25.87 o 
   5   5   8      142.05      137.58      6.77 o 
   6   5   8      212.86      223.30      6.41 o 
   7   5   8       23.09       27.61      4.20 o 
   8   5   8      227.16      218.12      5.30 o 
   9   5   8       22.99       15.38      4.24 o 
  -8   6   8       47.79       41.10      6.49 o 
  -7   6   8      214.72      209.80      4.78 o 
  -6   6   8      141.08      154.08      4.53 o 
  -5   6   8       21.19       24.75      3.90 o 
  -4   6   8      580.52      560.37     27.44 o 
  -3   6   8      215.79      229.67      5.60 o 
  -2   6   8      859.33      886.65     10.50 o 
  -1   6   8      952.83     1005.23     11.75 o 
   0   6   8       16.18       23.43      7.73 o 
   1   6   8      957.07      955.81     10.28 o 
   2   6   8      855.38      869.74     19.04 o 
   3   6   8      221.34      225.94    108.99 o 
   4   6   8      582.70      584.35      8.06 o 
   5   6   8       21.01       26.32      4.52 o 
   6   6   8      140.83      147.36      3.98 o 
   7   6   8      213.54      220.29      5.83 o 
   8   6   8       48.35       45.17      4.54 o 
  -8   7   8        6.67        7.08      5.44 o 
  -7   7   8      122.30      109.02      4.68 o 
  -6   7   8       47.20       52.23      4.30 o 
  -5   7   8       54.56       57.41      4.95 o 
  -4   7   8     1257.95     1262.94      9.73 o 
  -3   7   8      199.11      186.44     11.78 o 
  -2   7   8      680.88      672.32      9.10 o 
  -1   7   8        7.75       19.05      7.44 o 
   0   7   8      467.50      427.74      9.45 o 
   1   7   8        7.68        1.44      7.55 o 
   2   7   8      676.38      666.47      8.82 o 
   3   7   8      194.42      174.96      8.25 o 
   4   7   8     1260.48     1233.40     10.80 o 
   5   7   8       54.78       57.27      4.03 o 
   6   7   8       46.11       50.30      4.19 o 
   7   7   8      123.38      123.41      4.73 o 
   8   7   8        6.87        8.86      4.07 o 
  -8   8   8       99.07      101.52      5.11 o 
  -7   8   8      223.69      204.72     10.86 o 
  -6   8   8      386.87      382.68      6.58 o 
  -5   8   8      252.98      247.89      5.63 o 
  -4   8   8       13.39       14.70      4.56 o 
  -3   8   8       36.40       35.83      4.35 o 
  -2   8   8      259.80      261.00     13.30 o 
  -1   8   8      143.75      140.78      7.98 o 
   0   8   8      129.20      136.58      6.13 o 
   1   8   8      142.30      139.09      6.11 o 
   2   8   8      263.02      263.53     18.12 o 
   3   8   8       36.83       39.50      7.73 o 
   4   8   8       13.45       20.69      6.87 o 
   5   8   8      253.96      277.22      5.58 o 
   6   8   8      385.29      391.11     11.43 o 
   7   8   8      221.55      217.91      5.67 o 
   8   8   8       97.02       98.74      6.39 o 
  -7   9   8      111.38      107.85      4.96 o 
  -6   9   8      118.26      128.09      6.73 o 
  -5   9   8      149.29      149.18      6.09 o 
  -4   9   8      235.69      221.02     12.17 o 
  -3   9   8      184.97      184.80      5.83 o 
  -2   9   8      193.40      200.29      6.41 o 
  -1   9   8        5.31        8.84      5.39 o 
   0   9   8       81.75       74.67      5.82 o 
   1   9   8        5.49        0.05      7.55 o 
   2   9   8      192.29      177.31      5.09 o 
   3   9   8      178.37      172.11      4.43 o 
   4   9   8      241.78      221.65      7.03 o 
   5   9   8      149.66      148.83      6.25 o 
   6   9   8      118.27      135.82      6.91 o 
   7   9   8      112.04      109.34      5.60 o 
  -7  10   8        9.34        6.00      4.80 o 
  -6  10   8       41.62       34.99      4.16 o 
  -5  10   8       95.85      104.06      8.09 o 
  -4  10   8      477.09      483.59      6.89 o 
  -3  10   8        4.65        2.29      4.88 o 
  -2  10   8      333.16      335.62      7.52 o 
  -1  10   8      125.88      124.00      6.22 o 
   0  10   8      417.32      408.46      7.60 o 
   1  10   8      126.62      129.98      6.20 o 
   2  10   8      336.65      356.61      9.15 o 
   3  10   8        3.87       13.55      5.60 o 
   4  10   8      475.63      474.75      8.18 o 
   5  10   8       94.37       97.09      4.50 o 
   6  10   8       42.26       43.52      4.65 o 
   7  10   8        9.33        5.48      4.16 o 
  -6  11   8      169.42      175.89      7.36 o 
  -5  11   8       47.89       51.08      4.87 o 
  -4  11   8       12.30       12.14      5.72 o 
  -3  11   8       77.09       78.17      5.27 o 
  -2  11   8      174.18      176.52      6.12 o 
  -1  11   8      220.32      199.98      8.77 o 
   0  11   8     1828.62     1899.81     14.34 o 
   1  11   8      223.15      216.60      8.77 o 
   2  11   8      169.43      182.64      8.91 o 
   3  11   8       75.44       79.06      6.84 o 
   4  11   8       12.05       13.47      5.34 o 
   5  11   8       48.22       54.53      4.11 o 
   6  11   8      170.35      174.11      5.90 o 
  -6  12   8      110.37      109.94      5.86 o 
  -5  12   8       46.31       50.56      5.94 o 
  -4  12   8       53.46       57.71      6.55 o 
  -3  12   8       29.81       31.75      5.76 o 
  -2  12   8      216.43      215.48      7.50 o 
  -1  12   8       14.60       15.26      8.41 o 
   0  12   8       55.69       53.75      8.45 o 
   1  12   8       14.28       25.54      8.48 o 
   2  12   8      214.94      232.18      9.74 o 
   3  12   8       31.37       33.72      5.74 o 
   4  12   8       54.55       59.00      4.35 o 
   5  12   8       44.73       46.38      4.29 o 
   6  12   8      110.44      107.23      5.70 o 
  -5  13   8        1.71        0.04      5.93 o 
  -4  13   8        4.69        2.31      5.75 o 
  -3  13   8        9.80       11.49      5.14 o 
  -2  13   8       30.21       37.08      6.83 o 
  -1  13   8      113.41      121.21      9.00 o 
   0  13   8      153.80      134.82      9.15 o 
   1  13   8      112.40      122.42      6.90 o 
   2  13   8       30.23       38.31      8.95 o 
   3  13   8        9.62       11.65      5.92 o 
   4  13   8        4.40        2.24      5.56 o 
   5  13   8        1.84        2.52      4.44 o 
  -4  14   8       39.25       31.81      5.46 o 
  -3  14   8       54.95       48.83      6.50 o 
  -2  14   8       30.66       31.63      7.53 o 
  -1  14   8       49.01       51.43      6.81 o 
   0  14   8       69.62       71.72      9.42 o 
   1  14   8       51.28       47.19      6.97 o 
   2  14   8       31.21       25.50      9.54 o 
   3  14   8       54.80       60.38     12.22 o 
   4  14   8       38.50       37.78      6.30 o 
  -3  15   8       88.46       86.89      7.43 o 
  -2  15   8       51.71       62.75      8.61 o 
  -1  15   8       21.11       25.54      9.63 o 
   0  15   8        2.53       13.39      9.42 o 
   1  15   8       19.87       26.22      9.67 o 
   2  15   8       51.51       59.63      9.83 o 
   3  15   8       87.17       75.62     10.78 o 
   1   0   9      169.42      190.87      7.52 o 
   2   0   9     1008.66      969.76     29.60 o 
   3   0   9       80.52       79.23      3.86 o 
   4   0   9      747.54      718.90      6.00 o 
   5   0   9        0.01       10.26      3.33 o 
   6   0   9      253.19      254.68      5.78 o 
   7   0   9      126.04      129.61      9.50 o 
   8   0   9      175.92      160.56      8.05 o 
   9   0   9       82.51       83.72      4.39 o 
  -9   1   9       53.68       52.74      4.95 o 
  -8   1   9      169.54      173.03      6.11 o 
  -7   1   9      217.66      229.18     15.55 o 
  -6   1   9      112.70      111.66      4.81 o 
  -5   1   9      722.73      711.51     16.95 o 
  -4   1   9      926.05      911.28      6.42 o 
  -3   1   9      255.70      250.49      5.18 o 
  -2   1   9      354.45      344.07      6.87 o 
  -1   1   9     1065.97     1083.10     10.49 o 
   0   1   9      794.91      792.71     10.20 o 
   1   1   9     1068.30     1090.44      7.94 o 
   2   1   9      352.50      336.34     13.31 o 
   3   1   9      259.73      251.13      7.34 o 
   4   1   9      926.22      924.85      6.66 o 
   5   1   9      736.60      719.70      5.83 o 
   6   1   9      114.81      110.54      3.89 o 
   7   1   9      213.79      224.98      7.41 o 
   8   1   9      166.52      161.22      4.32 o 
   9   1   9       53.51       49.84      4.94 o 
  -9   2   9       83.32       78.78      6.25 o 
  -8   2   9      147.05      146.66      4.88 o 
  -7   2   9      117.86      115.83      4.53 o 
  -6   2   9      187.40      200.25      8.50 o 
  -5   2   9      139.60      136.44     13.77 o 
  -4   2   9      285.44      279.10     13.62 o 
  -3   2   9      440.96      432.77     10.98 o 
  -2   2   9      115.60      110.56      6.74 o 
  -1   2   9      172.92      171.43      8.30 o 
   0   2   9      182.55      171.99      6.44 o 
   1   2   9      171.52      163.30      8.22 o 
   2   2   9      114.31      116.61      5.70 o 
   3   2   9      457.56      466.08     11.04 o 
   4   2   9      282.98      277.11     14.01 o 
   5   2   9      143.81      150.04      4.23 o 
   6   2   9      192.38      209.61      6.01 o 
   7   2   9      118.88      115.57      6.53 o 
   8   2   9      146.28      146.56      4.40 o 
   9   2   9       83.97       81.62      7.66 o 
  -9   3   9       52.93       51.19      8.60 o 
  -8   3   9       62.79       65.06      5.85 o 
  -7   3   9      147.27      143.69      4.73 o 
  -6   3   9       77.79       77.56      4.15 o 
  -5   3   9      531.83      533.68     12.60 o 
  -4   3   9      447.94      441.69     12.87 o 
  -3   3   9      565.88      532.33      5.85 o 
  -2   3   9      314.35      287.01     11.12 o 
  -1   3   9      622.20      613.83     10.98 o 
   0   3   9      470.28      465.07     17.23 o 
   1   3   9      613.47      621.67      7.73 o 
   2   3   9      315.15      308.84      7.33 o 
   3   3   9      569.08      536.59      6.89 o 
   4   3   9      439.99      452.48      8.43 o 
   5   3   9      535.64      542.54     11.97 o 
   6   3   9       78.41       76.86      4.60 o 
   7   3   9      151.01      141.00      4.60 o 
   8   3   9       60.61       54.80      4.01 o 
   9   3   9       51.89       54.80      5.77 o 
  -9   4   9       43.75       49.17      5.83 o 
  -8   4   9       10.02       17.41      4.00 o 
  -7   4   9      176.85      186.32      7.91 o 
  -6   4   9      198.66      201.93      5.10 o 
  -5   4   9      189.66      185.24      5.17 o 
  -4   4   9      405.22      407.67     15.83 o 
  -3   4   9      877.66      859.58     20.09 o 
  -2   4   9      139.48      148.82      5.52 o 
  -1   4   9      409.35      379.71      8.80 o 
   0   4   9        3.56        6.70      7.62 o 
   1   4   9      400.35      392.21      7.88 o 
   2   4   9      142.39      145.40      7.22 o 
   3   4   9      876.69      850.56     20.53 o 
   4   4   9      414.18      430.42      8.95 o 
   5   4   9      194.30      196.43      6.08 o 
   6   4   9      197.13      200.92      4.58 o 
   7   4   9      178.88      181.15      4.21 o 
   8   4   9        9.62       13.43      5.18 o 
   9   4   9       44.18       46.35      7.73 o 
  -8   5   9       88.21       85.49      4.55 o 
  -7   5   9       81.12       85.57      5.20 o 
  -6   5   9      248.66      235.09     10.64 o 
  -5   5   9      353.78      363.01     11.56 o 
  -4   5   9     1267.10     1258.36     17.04 o 
  -3   5   9      266.66      251.61      5.49 o 
  -2   5   9      122.48      118.35      4.74 o 
  -1   5   9      172.90      172.66      6.47 o 
   0   5   9       11.09       17.32      5.55 o 
   1   5   9      167.87      171.64      8.57 o 
   2   5   9      121.96      120.21     10.38 o 
   3   5   9      271.07      257.08     10.61 o 
   4   5   9     1272.55     1247.04     65.97 o 
   5   5   9      349.56      379.61      5.51 o 
   6   5   9      249.59      246.77      4.89 o 
   7   5   9       82.44       90.03      4.07 o 
   8   5   9       87.40       79.98      4.93 o 
  -8   6   9      111.20      102.70      6.56 o 
  -7   6   9        2.71       11.19      5.02 o 
  -6   6   9      268.73      268.52      5.05 o 
  -5   6   9       30.41       32.00      5.32 o 
  -4   6   9      847.90      822.87     16.75 o 
  -3   6   9       53.11       41.66      4.84 o 
  -2   6   9      183.53      191.95      6.97 o 
  -1   6   9       81.23       67.82      7.91 o 
   0   6   9      228.64      228.73      8.66 o 
   1   6   9       83.22       94.51      8.03 o 
   2   6   9      183.18      171.40     10.91 o 
   3   6   9       53.46       45.19      6.18 o 
   4   6   9      848.33      904.29     52.72 o 
   5   6   9       30.94       28.46      4.14 o 
   6   6   9      261.99      272.94      9.12 o 
   7   6   9        2.61        3.46      4.42 o 
   8   6   9      110.85      111.32      4.93 o 
  -8   7   9        4.66        6.69      5.63 o 
  -7   7   9       36.76       34.36      4.17 o 
  -6   7   9       97.48       88.83      5.14 o 
  -5   7   9       50.78       50.28      4.21 o 
  -4   7   9      127.78      120.67      5.31 o 
  -3   7   9      595.20      596.26     25.94 o 
  -2   7   9     1244.17     1235.12     17.19 o 
  -1   7   9      203.06      225.89      8.64 o 
   0   7   9       56.78       48.34      7.82 o 
   1   7   9      202.58      206.54      8.50 o 
   2   7   9     1239.01     1246.92      8.85 o 
   3   7   9      597.56      578.51      8.77 o 
   4   7   9      122.82      123.15      8.61 o 
   5   7   9       48.41       53.89      4.91 o 
   6   7   9       98.42       81.92     21.97 o 
   7   7   9       35.79       31.42      9.14 o 
   8   7   9        4.23        6.47      6.93 o 
  -7   8   9       58.58       71.14      5.60 o 
  -6   8   9       38.32       43.42      5.12 o 
  -5   8   9       18.59       14.87      4.91 o 
  -4   8   9      172.42      171.61      8.05 o 
  -3   8   9       94.53      105.64      5.55 o 
  -2   8   9       30.32       38.28      5.46 o 
  -1   8   9      270.03      264.82      9.22 o 
   0   8   9      235.22      270.12      8.88 o 
   1   8   9      270.43      292.20      9.36 o 
   2   8   9       27.78       35.90      5.62 o 
   3   8   9       91.67       93.02      4.82 o 
   4   8   9      171.37      177.08      6.70 o 
   5   8   9       17.78       18.13      4.70 o 
   6   8   9       39.72       46.02      4.95 o 
   7   8   9       57.72       66.79      5.43 o 
  -7   9   9       48.26       52.18      5.63 o 
  -6   9   9      105.46      109.14      5.57 o 
  -5   9   9       68.49       66.67      5.21 o 
  -4   9   9      405.62      413.72     11.45 o 
  -3   9   9        4.29        9.43      6.02 o 
  -2   9   9      432.38      451.75      9.67 o 
  -1   9   9       27.96       23.45      5.55 o 
   0   9   9      184.22      178.95      8.43 o 
   1   9   9       27.83       25.43      5.66 o 
   2   9   9      431.09      464.63      7.91 o 
   3   9   9        4.21        6.22      4.36 o 
   4   9   9      403.79      414.78      9.90 o 
   5   9   9       67.49       81.33      6.02 o 
   6   9   9      104.48      109.93      4.89 o 
   7   9   9       48.56       49.09      8.82 o 
  -7  10   9       64.63       65.77      5.95 o 
  -6  10   9      207.53      197.91      6.26 o 
  -5  10   9        0.96        3.30      4.47 o 
  -4  10   9      238.45      248.01      6.59 o 
  -3  10   9       39.21       36.83      6.93 o 
  -2  10   9       64.02       58.01      6.11 o 
  -1  10   9       80.00       73.07      7.98 o 
   0  10   9       83.80       72.39      8.03 o 
   1  10   9       78.81       77.11      8.00 o 
   2  10   9       65.46       53.61      6.20 o 
   3  10   9       38.27       36.54      4.89 o 
   4  10   9      236.26      243.81      7.26 o 
   5  10   9        0.88        3.10      4.48 o 
   6  10   9      206.83      198.38     13.09 o 
   7  10   9       63.23       64.97      5.66 o 
  -6  11   9        6.04        8.08      4.91 o 
  -5  11   9       51.14       59.39      5.59 o 
  -4  11   9       64.41       70.39      7.26 o 
  -3  11   9      164.63      159.56      6.75 o 
  -2  11   9      190.04      190.58      8.95 o 
  -1  11   9       23.47       24.39      8.36 o 
   0  11   9       52.33       61.89      8.54 o 
   1  11   9       25.40       23.31      5.84 o 
   2  11   9      188.01      187.90      9.11 o 
   3  11   9      166.05      167.11      8.84 o 
   4  11   9       65.06       75.49     12.01 o 
   5  11   9       49.60       43.06      9.09 o 
   6  11   9        5.91       11.68     11.34 o 
  -5  12   9       15.93       26.24      6.28 o 
  -4  12   9       11.66       10.84      5.45 o 
  -3  12   9       46.84       50.59      6.71 o 
  -2  12   9       44.93       43.33      6.11 o 
  -1  12   9      109.51      101.61      8.68 o 
   0  12   9       49.65       46.60      8.50 o 
   1  12   9      112.96      102.72      8.64 o 
   2  12   9       46.00       49.60      8.61 o 
   3  12   9       46.57       59.72      8.79 o 
   4  12   9       10.88       11.61      5.17 o 
   5  12   9       14.69       18.85      5.59 o 
  -5  13   9       76.62       75.51     11.25 o 
  -4  13   9       46.75       49.55      6.55 o 
  -3  13   9       14.16       11.40      5.80 o 
  -2  13   9       40.07       51.52      9.29 o 
  -1  13   9      173.36      177.84      9.40 o 
   0  13   9        2.30       -2.86      6.34 o 
   1  13   9      173.19      190.94      7.33 o 
   2  13   9       41.81       54.45      8.86 o 
   3  13   9       13.73       23.11      9.09 o 
   4  13   9       46.80       52.24      9.97 o 
   5  13   9       77.43       38.98     10.57 o 
  -3  14   9       13.79       23.29      9.94 o 
  -2  14   9       19.11       22.66      9.60 o 
  -1  14   9       69.52       80.51      9.81 o 
   0  14   9        0.35       -5.34      9.54 o 
   1  14   9       69.95       71.38      7.08 o 
   2  14   9       19.55       16.59      9.56 o 
   3  14   9       14.77       19.55      9.92 o 
  -1  15   9       24.95       15.96     10.15 o 
   0  15   9      114.36       96.81      7.85 o 
   1  15   9       25.40       17.38     10.17 o 
   0   0  10      656.48      652.48     12.15 o 
   1   0  10      287.79      289.45      6.95 o 
   2   0  10        1.52        3.20      4.34 o 
   3   0  10      665.02      628.97     26.00 o 
   4   0  10      521.53      486.27      5.41 o 
   5   0  10       16.78       18.97      3.52 o 
   6   0  10        8.33       14.18      4.49 o 
   7   0  10        0.39        5.87      4.17 o 
   8   0  10       10.35        8.14      4.55 o 
   9   0  10       83.24      107.61      7.34 o 
  -9   1  10      185.11      182.01     10.57 o 
  -8   1  10       83.56       93.60      4.95 o 
  -7   1  10      108.30      110.13      4.60 o 
  -6   1  10      151.92      148.24      4.69 o 
  -5   1  10      136.52      129.80      3.98 o 
  -4   1  10      592.82      586.84      6.31 o 
  -3   1  10      286.65      281.54     12.30 o 
  -2   1  10      916.47      890.92     11.28 o 
  -1   1  10      685.93      717.13      8.54 o 
   0   1  10       29.80       22.29      5.51 o 
   1   1  10      687.16      728.78      8.66 o 
   2   1  10      910.50      899.33     13.32 o 
   3   1  10      282.62      276.46      7.33 o 
   4   1  10      591.31      590.15     14.26 o 
   5   1  10      135.78      127.39      4.23 o 
   6   1  10      153.51      153.92      5.03 o 
   7   1  10      105.91      108.89      4.12 o 
   8   1  10       85.55       89.87      5.49 o 
   9   1  10      185.49      185.76     10.91 o 
  -8   2  10       94.87      102.78      5.04 o 
  -7   2  10      151.22      147.63      5.27 o 
  -6   2  10      246.83      274.03      5.35 o 
  -5   2  10       45.54       41.33      3.99 o 
  -4   2  10     1105.25     1095.47     24.25 o 
  -3   2  10      663.68      617.45      6.82 o 
  -2   2  10      681.51      686.90      9.29 o 
  -1   2  10      181.52      180.24      5.55 o 
   0   2  10        1.41        5.63      4.41 o 
   1   2  10      181.46      180.37      7.81 o 
   2   2  10      689.69      672.63      8.42 o 
   3   2  10      665.46      628.68      8.95 o 
   4   2  10     1106.04     1089.97      6.83 o 
   5   2  10       45.54       50.55      5.97 o 
   6   2  10      244.79      257.92     10.12 o 
   7   2  10      153.11      149.62      4.64 o 
   8   2  10       97.28      110.23      6.76 o 
  -8   3  10        2.84        5.19      3.67 o 
  -7   3  10       30.73       35.49      5.00 o 
  -6   3  10      422.64      400.91      5.93 o 
  -5   3  10      239.81      231.88      6.96 o 
  -4   3  10      786.85      782.02     16.06 o 
  -3   3  10      788.51      756.61      6.54 o 
  -2   3  10      662.84      632.27     10.52 o 
  -1   3  10      141.95      152.43      5.49 o 
   0   3  10      200.60      205.98      9.60 o 
   1   3  10      146.27      141.59     12.03 o 
   2   3  10      668.36      640.51      7.83 o 
   3   3  10      800.68      805.91     18.01 o 
   4   3  10      771.61      751.66     13.30 o 
   5   3  10      231.04      229.03      9.02 o 
   6   3  10      425.46      430.03      5.77 o 
   7   3  10       30.51       35.90      3.95 o 
   8   3  10        2.55        5.35      4.56 o 
  -8   4  10       92.19       93.65      5.02 o 
  -7   4  10       18.21       17.12      3.97 o 
  -6   4  10      145.29      135.83      5.31 o 
  -5   4  10      249.22      251.71      5.36 o 
  -4   4  10      151.30      163.95      6.91 o 
  -3   4  10      621.12      609.19     12.07 o 
  -2   4  10       16.74       24.57      4.25 o 
  -1   4  10      241.09      231.90      6.86 o 
   0   4  10      708.19      695.95     40.45 o 
   1   4  10      237.40      238.50     12.02 o 
   2   4  10       17.55       25.53      4.37 o 
   3   4  10      612.51      608.65     10.83 o 
   4   4  10      150.34      158.02      6.17 o 
   5   4  10      251.01      250.76      4.66 o 
   6   4  10      145.31      139.40      4.65 o 
   7   4  10       19.40       18.56      3.92 o 
   8   4  10       92.21       83.82      5.88 o 
  -8   5  10        1.38        4.00      4.74 o 
  -7   5  10       61.98       55.98      4.88 o 
  -6   5  10       55.46       61.58      4.41 o 
  -5   5  10       29.90       34.32      4.14 o 
  -4   5  10       61.00       69.76      5.63 o 
  -3   5  10      485.24      491.50      6.96 o 
  -2   5  10       12.57       15.41      5.04 o 
  -1   5  10        7.07       11.23      7.71 o 
   0   5  10       44.76       49.15      5.70 o 
   1   5  10        7.21       16.10      7.87 o 
   2   5  10       11.62       12.41      4.04 o 
   3   5  10      483.11      472.45     14.42 o 
   4   5  10       63.30       67.87      4.94 o 
   5   5  10       29.71       30.42      4.10 o 
   6   5  10       56.78       53.33      4.54 o 
   7   5  10       61.44       72.34      5.19 o 
   8   5  10        1.37        2.59      4.77 o 
  -8   6  10       36.68       30.02      5.39 o 
  -7   6  10       86.38       86.06      4.39 o 
  -6   6  10        1.34        3.68      4.36 o 
  -5   6  10      232.69      230.99      5.02 o 
  -4   6  10       77.74       82.56      4.60 o 
  -3   6  10      155.23      145.98      4.90 o 
  -2   6  10      513.22      546.95      9.48 o 
  -1   6  10       51.58       38.78      5.68 o 
   0   6  10       23.71       22.84      5.59 o 
   1   6  10       48.96       53.07      7.96 o 
   2   6  10      514.92      535.60      9.98 o 
   3   6  10      155.56      156.40      5.73 o 
   4   6  10       79.34       92.86      5.85 o 
   5   6  10      234.08      238.97      4.86 o 
   6   6  10        1.37       -0.91      3.82 o 
   7   6  10       86.53       89.55      4.36 o 
   8   6  10       36.97       29.42      5.00 o 
  -7   7  10      174.11      178.92      5.97 o 
  -6   7  10      184.81      196.40      5.83 o 
  -5   7  10      315.14      309.62      6.47 o 
  -4   7  10      291.22      299.00      6.24 o 
  -3   7  10      720.73      722.00      8.54 o 
  -2   7  10      162.29      159.76      6.56 o 
  -1   7  10      178.27      179.92      8.91 o 
   0   7  10     1785.09     1748.80     13.89 o 
   1   7  10      176.37      184.88      8.75 o 
   2   7  10      162.30      150.28      5.24 o 
   3   7  10      724.25      752.55     25.36 o 
   4   7  10      292.76      291.74      7.40 o 
   5   7  10      310.89      295.69     76.68 o 
   6   7  10      185.01      178.01      5.52 o 
   7   7  10      173.73      159.47      6.02 o 
  -7   8  10        1.89        3.82      4.94 o 
  -6   8  10      167.00      175.56      8.00 o 
  -5   8  10      103.59       93.60      5.58 o 
  -4   8  10       39.47       52.35      5.64 o 
  -3   8  10       54.08       51.39      5.56 o 
  -2   8  10       41.23       39.95      7.85 o 
  -1   8  10        5.22        6.85      7.69 o 
   0   8  10      418.43      436.89      8.05 o 
   1   8  10        6.09        5.28      7.80 o 
   2   8  10       40.75       33.32      7.78 o 
   3   8  10       51.69       50.08      9.26 o 
   4   8  10       35.26       34.61      8.39 o 
   5   8  10      102.31       96.37      7.77 o 
   6   8  10      169.63      192.98      7.52 o 
   7   8  10        2.16        6.09      5.35 o 
  -7   9  10       36.20       42.04      5.04 o 
  -6   9  10       22.53       27.00      4.77 o 
  -5   9  10      101.80       99.44      5.86 o 
  -4   9  10        4.81        2.76      4.54 o 
  -3   9  10       84.59       79.00      7.14 o 
  -2   9  10       33.59       51.07      8.18 o 
  -1   9  10      340.49      368.54      7.46 o 
   0   9  10       37.12       40.02      8.14 o 
   1   9  10      342.40      352.14      9.58 o 
   2   9  10       34.31       56.32      5.91 o 
   3   9  10       87.10       89.80      6.05 o 
   4   9  10        4.97       -5.12      8.12 o 
   5   9  10      101.04      109.04      5.43 o 
   6   9  10       23.42       36.85      6.72 o 
   7   9  10       34.71       41.81      6.90 o 
  -6  10  10        4.36        7.75      5.01 o 
  -5  10  10      104.82      102.35      5.29 o 
  -4  10  10       11.05        9.83      6.66 o 
  -3  10  10       88.68       79.79      7.21 o 
  -2  10  10        5.68       14.50      8.00 o 
  -1  10  10      140.95      149.41      8.84 o 
   0  10  10       74.84       70.32      8.09 o 
   1  10  10      140.88      118.93      6.54 o 
   2  10  10        5.88        1.19      8.03 o 
   3  10  10       90.25       83.96      5.17 o 
   4  10  10       10.27        8.13      4.89 o 
   5  10  10      104.41       87.61      6.90 o 
   6  10  10        4.54       13.29      5.27 o 
  -6  11  10       78.10       69.85      7.23 o 
  -5  11  10       36.69       31.34      6.18 o 
  -4  11  10       27.54       24.32      5.56 o 
  -3  11  10       64.88       66.67      9.00 o 
  -2  11  10       59.29       58.30      6.16 o 
  -1  11  10       50.77       40.94      6.11 o 
   0  11  10       24.06       32.89      8.41 o 
   1  11  10       50.81       53.82      8.45 o 
   2  11  10       58.20       66.74      8.48 o 
   3  11  10       66.29       56.25      6.29 o 
   4  11  10       28.27       22.87      6.33 o 
   5  11  10       36.09       46.31      9.56 o 
   6  11  10       77.22       71.85      7.08 o 
  -5  12  10        9.11        9.01      6.95 o 
  -4  12  10        1.40        2.33      5.41 o 
  -3  12  10       28.98       28.75      6.43 o 
  -2  12  10       23.57       21.96      9.00 o 
  -1  12  10      189.07      173.63      6.94 o 
   0  12  10      502.72      494.03     10.55 o 
   1  12  10      187.83      195.41      9.58 o 
   2  12  10       23.47       24.60      6.34 o 
   3  12  10       28.45       27.35      6.40 o 
   4  12  10        1.46       -3.59      5.42 o 
   5  12  10        8.95       12.12      4.93 o 
  -4  13  10      170.60      188.16     21.08 o 
  -3  13  10       44.14       44.78      9.74 o 
  -2  13  10      158.55      157.93      7.62 o 
  -1  13  10       75.79       64.12      6.88 o 
   0  13  10       55.51       40.61      6.58 o 
   1  13  10       75.31       64.80      9.31 o 
   2  13  10      158.67      169.68      7.24 o 
   3  13  10       44.41       39.34      6.81 o 
   4  13  10      170.39      151.80      7.73 o 
  -2  14  10       46.25       26.85      7.26 o 
  -1  14  10        8.18       15.35      7.10 o 
   0  14  10       12.09       27.84      9.60 o 
   1  14  10        8.54       14.29      6.76 o 
   2  14  10       45.00       34.95      7.64 o 
   1   0  11      145.12      158.37      6.16 o 
   2   0  11       13.33       11.15      4.46 o 
   3   0  11     3240.96     3238.62     36.96 o 
   4   0  11       16.13       18.03      4.46 o 
   5   0  11      843.33      821.28     16.31 o 
   6   0  11      139.75      139.42      5.18 o 
   7   0  11       35.91       41.06      4.46 o 
   8   0  11       27.90       24.81      5.53 o 
  -8   1  11       85.41       77.73      4.54 o 
  -7   1  11      172.07      171.36      4.58 o 
  -6   1  11      246.13      243.21      5.52 o 
  -5   1  11      109.94      110.20      4.36 o 
  -4   1  11      304.72      314.61     10.57 o 
  -3   1  11      394.12      402.43      6.99 o 
  -2   1  11      311.81      310.93     12.91 o 
  -1   1  11      511.06      516.33      7.76 o 
   0   1  11      108.47      112.08      5.78 o 
   1   1  11      518.75      508.50      8.15 o 
   2   1  11      311.61      301.30      7.42 o 
   3   1  11      392.44      396.14      7.01 o 
   4   1  11      311.93      325.08      6.49 o 
   5   1  11      112.52      115.37      4.37 o 
   6   1  11      249.99      251.41     13.59 o 
   7   1  11      170.68      172.61      5.49 o 
   8   1  11       85.16       84.56      5.67 o 
  -8   2  11       61.37       54.23      4.68 o 
  -7   2  11       45.38       49.33      4.08 o 
  -6   2  11       22.91       23.20      4.28 o 
  -5   2  11       39.49       42.79      4.64 o 
  -4   2  11      123.28      128.65      4.57 o 
  -3   2  11      426.37      450.67     18.04 o 
  -2   2  11      613.34      592.58     10.55 o 
  -1   2  11      524.26      506.23      8.09 o 
   0   2  11       59.00       54.32      6.04 o 
   1   2  11      521.49      502.69     12.72 o 
   2   2  11      608.63      635.08     11.19 o 
   3   2  11      421.43      448.63     12.08 o 
   4   2  11      126.73      140.75      4.50 o 
   5   2  11       40.62       47.17      4.64 o 
   6   2  11       23.57       24.05      4.22 o 
   7   2  11       43.54       48.66      5.16 o 
   8   2  11       63.58       52.50      4.87 o 
  -8   3  11       94.95      103.72      5.18 o 
  -7   3  11       85.75       79.74      5.96 o 
  -6   3  11       89.97       94.03      8.59 o 
  -5   3  11       93.43       98.03      4.82 o 
  -4   3  11      570.31      575.56     11.43 o 
  -3   3  11      893.17      890.29     21.74 o 
  -2   3  11      413.56      409.39      6.10 o 
  -1   3  11      274.77      264.16      6.01 o 
   0   3  11      530.90      472.58     17.96 o 
   1   3  11      276.27      262.94      5.89 o 
   2   3  11      415.25      405.69     10.62 o 
   3   3  11      900.01      891.46     18.32 o 
   4   3  11      568.48      572.75     12.53 o 
   5   3  11       91.12       99.33      5.94 o 
   6   3  11       89.54      102.43      5.01 o 
   7   3  11       86.09       94.65      7.29 o 
   8   3  11       95.53       91.91      4.28 o 
  -8   4  11       13.37       15.79      4.85 o 
  -7   4  11      102.78      117.75      5.62 o 
  -6   4  11        5.53       10.76      4.82 o 
  -5   4  11       10.60       14.01      4.00 o 
  -4   4  11      135.99      134.08      5.36 o 
  -3   4  11       56.18       59.31      4.84 o 
  -2   4  11      288.08      273.60      5.56 o 
  -1   4  11      125.47      117.09      6.23 o 
   0   4  11        1.37        5.85      6.51 o 
   1   4  11      129.45      128.75      5.58 o 
   2   4  11      289.94      279.85      7.19 o 
   3   4  11       56.87       61.84      5.61 o 
   4   4  11      139.97      136.55     11.18 o 
   5   4  11        9.41       10.28      3.54 o 
   6   4  11        6.00       10.99      4.84 o 
   7   4  11      103.19      111.34      4.36 o 
   8   4  11       13.84       14.08      5.58 o 
  -8   5  11       10.53       11.32      4.41 o 
  -7   5  11       87.82       85.52      5.57 o 
  -6   5  11      282.51      307.64      8.83 o 
  -5   5  11       33.39       31.14      4.45 o 
  -4   5  11      290.33      290.14      5.97 o 
  -3   5  11      500.17      488.49      8.41 o 
  -2   5  11       96.47      102.39      5.94 o 
  -1   5  11      157.98      150.43      8.32 o 
   0   5  11      269.79      289.47      7.30 o 
   1   5  11      159.32      146.23      8.30 o 
   2   5  11       92.31       98.32      5.68 o 
   3   5  11      499.66      525.34     12.02 o 
   4   5  11      300.35      308.03     11.14 o 
   5   5  11       33.55       31.27      4.31 o 
   6   5  11      278.85      287.96      6.81 o 
   7   5  11       85.97       74.82      4.96 o 
   8   5  11        9.81       15.50      5.71 o 
  -7   6  11      157.08      157.31      7.07 o 
  -6   6  11        0.88        2.57      5.20 o 
  -5   6  11      295.95      290.28      6.44 o 
  -4   6  11        0.23        3.99      4.44 o 
  -3   6  11       50.91       55.50      5.39 o 
  -2   6  11        9.12       12.08      8.12 o 
  -1   6  11      213.97      212.90      7.03 o 
   0   6  11      412.58      376.92      9.65 o 
   1   6  11      215.49      204.56      8.77 o 
   2   6  11        9.81       15.15      4.68 o 
   3   6  11       47.57       48.57      5.04 o 
   4   6  11        0.19        2.85      5.17 o 
   5   6  11      295.68      309.34      6.94 o 
   6   6  11        1.00       -0.03      4.35 o 
   7   6  11      154.00      153.78     10.77 o 
  -7   7  11       10.87       17.23      4.83 o 
  -6   7  11      226.56      197.88      5.35 o 
  -5   7  11      449.27      434.88      7.31 o 
  -4   7  11      126.58      138.86      6.77 o 
  -3   7  11       73.09       81.22      6.79 o 
  -2   7  11       17.60       29.60      8.14 o 
  -1   7  11       40.73       51.36      5.84 o 
   0   7  11       38.82       37.36      5.86 o 
   1   7  11       42.95       49.49      8.23 o 
   2   7  11       17.06       22.14      8.03 o 
   3   7  11       73.65       89.87      6.10 o 
   4   7  11      128.68      142.54      9.15 o 
   5   7  11      446.27      419.65    107.69 o 
   6   7  11      225.91      218.47     12.54 o 
   7   7  11       10.69       12.36      4.90 o 
  -7   8  11       16.57       16.59      5.05 o 
  -6   8  11        7.00        8.68      5.02 o 
  -5   8  11       65.53       63.93      6.17 o 
  -4   8  11      123.24      127.27      6.69 o 
  -3   8  11       38.41       38.15      7.42 o 
  -2   8  11       60.07       49.01      8.61 o 
  -1   8  11       87.26       78.73      5.86 o 
   0   8  11      396.75      399.20      9.83 o 
   1   8  11       83.82       81.77      8.41 o 
   2   8  11       63.65       73.52      8.79 o 
   3   8  11       37.82       35.90      4.88 o 
   4   8  11      122.93      132.21     15.78 o 
   5   8  11       66.79       73.98      6.56 o 
   6   8  11        6.98       10.56      4.70 o 
   7   8  11       16.79       22.66      7.02 o 
  -6   9  11      123.75      133.27      6.96 o 
  -5   9  11       44.89       43.91      6.45 o 
  -4   9  11        9.90       13.63      5.48 o 
  -3   9  11      287.96      262.23      7.53 o 
  -2   9  11       56.10       62.29      6.18 o 
  -1   9  11       92.65      105.27      6.38 o 
   0   9  11       60.97       60.72      6.18 o 
   1   9  11       91.57       98.28      9.18 o 
   2   9  11       55.87       63.13      6.49 o 
   3   9  11      285.52      281.29     10.74 o 
   4   9  11       10.36       21.62      6.27 o 
   5   9  11       44.15       44.91      5.37 o 
   6   9  11      123.33      128.04      7.10 o 
  -6  10  11       59.41       53.16      5.71 o 
  -5  10  11      103.35       97.96      5.92 o 
  -4  10  11       35.08       38.63      7.21 o 
  -3  10  11       17.78       19.21      6.20 o 
  -2  10  11       68.10       78.96      9.00 o 
  -1  10  11       93.09      106.51      8.95 o 
   0  10  11       63.62       74.42      6.29 o 
   1  10  11       91.91       98.41      9.02 o 
   2  10  11       68.47       85.38      8.93 o 
   3  10  11       17.30       29.02      8.75 o 
   4  10  11       34.33       37.76      7.01 o 
   5  10  11      103.47       94.06      7.26 o 
   6  10  11       58.14       58.53      6.98 o 
  -5  11  11       74.60       62.89      7.89 o 
  -4  11  11      124.92      141.56     13.23 o 
  -3  11  11      120.89      120.08      7.15 o 
  -2  11  11       64.40       73.16      9.15 o 
  -1  11  11        0.87       -1.56      6.20 o 
   0  11  11       99.17      106.30      9.09 o 
   1  11  11        1.00        4.53      8.66 o 
   2  11  11       65.08       63.47      6.54 o 
   3  11  11      119.65      121.61      7.03 o 
   4  11  11      125.59      131.72      5.92 o 
   5  11  11       75.10       64.42      6.05 o 
  -4  12  11       63.94       67.16     10.01 o 
  -3  12  11       17.24       17.88      9.38 o 
  -2  12  11       93.15      109.35      6.88 o 
  -1  12  11        0.72        2.68      6.34 o 
   0  12  11      386.54      378.10      8.39 o 
   1  12  11        0.58        1.04      6.27 o 
   2  12  11       93.10       86.60      9.60 o 
   3  12  11       18.10       18.67      6.67 o 
   4  12  11       65.24       70.57      9.92 o 
  -3  13  11        0.86       15.62      9.51 o 
  -2  13  11       96.46       86.69      9.99 o 
  -1  13  11      103.71       82.22      9.81 o 
   0  13  11       94.19       88.18      7.21 o 
   1  13  11      105.73       93.27     10.06 o 
   2  13  11       95.93       86.91      9.99 o 
   3  13  11        1.13       -2.71      9.65 o 
  -1  14  11       14.02       23.54      9.63 o 
   0  14  11      131.23      137.44     10.03 o 
   0   0  12     1740.54     1604.39     15.87 o 
   1   0  12        6.20        9.14      5.29 o 
   2   0  12      392.07      367.01      5.82 o 
   3   0  12        6.99       10.98      4.54 o 
   4   0  12       12.53       11.58      3.52 o 
   5   0  12      111.89      108.40      4.47 o 
   6   0  12       69.65       67.91      4.57 o 
   7   0  12       91.72       83.45      4.86 o 
   8   0  12      287.74      261.62     12.90 o 
  -8   1  12        6.41        5.95      5.72 o 
  -7   1  12       76.08       75.64      4.41 o 
  -6   1  12       69.71       67.83      5.14 o 
  -5   1  12       28.25       31.91      4.13 o 
  -4   1  12      474.99      493.83      7.38 o 
  -3   1  12      335.73      334.68      6.47 o 
  -2   1  12      544.08      545.84      8.26 o 
  -1   1  12      126.07      123.74      6.10 o 
   0   1  12       51.50       51.95      5.90 o 
   1   1  12      128.46      128.50      6.25 o 
   2   1  12      535.85      514.03     10.84 o 
   3   1  12      334.75      332.78      9.83 o 
   4   1  12      491.15      513.81     11.88 o 
   5   1  12       28.47       26.53      4.13 o 
   6   1  12       69.20       77.80      5.16 o 
   7   1  12       76.47       72.94      4.31 o 
   8   1  12        6.28        7.08      5.67 o 
  -8   2  12        2.91        6.78      4.49 o 
  -7   2  12      111.01      113.09      5.70 o 
  -6   2  12       61.84       71.15      4.15 o 
  -5   2  12      333.93      334.58     10.76 o 
  -4   2  12       95.47       88.57      4.88 o 
  -3   2  12      239.09      228.72      4.97 o 
  -2   2  12        9.60       13.11      3.92 o 
  -1   2  12       93.96       89.93     18.48 o 
   0   2  12        0.33        4.59      5.40 o 
   1   2  12       94.48      100.04      6.40 o 
   2   2  12        9.39       13.49      3.93 o 
   3   2  12      242.76      234.82      5.05 o 
   4   2  12       95.98       99.26      4.88 o 
   5   2  12      331.14      354.28      6.84 o 
   6   2  12       62.29       71.52      4.10 o 
   7   2  12      108.19      111.56      4.43 o 
   8   2  12        2.94        7.59      5.05 o 
  -7   3  12       27.91       31.68      4.69 o 
  -6   3  12      120.54      125.23      6.20 o 
  -5   3  12      116.11      120.46      5.09 o 
  -4   3  12      174.62      177.18      5.37 o 
  -3   3  12       91.40       96.77      4.62 o 
  -2   3  12      113.21      111.19      4.40 o 
  -1   3  12      176.42      172.15      8.35 o 
   0   3  12        0.84        7.25      5.40 o 
   1   3  12      174.83      195.38      6.50 o 
   2   3  12      112.07      118.10      4.57 o 
   3   3  12       91.52       88.87      5.06 o 
   4   3  12      177.20      173.35      5.24 o 
   5   3  12      117.97      118.74      5.20 o 
   6   3  12      120.31      122.08      7.31 o 
   7   3  12       29.09       33.45      4.69 o 
  -7   4  12       27.87       38.27      5.57 o 
  -6   4  12       65.03       67.49      8.90 o 
  -5   4  12      282.86      267.55      5.25 o 
  -4   4  12      165.85      156.10      4.87 o 
  -3   4  12      495.79      504.70      6.05 o 
  -2   4  12       43.46       42.22      4.47 o 
  -1   4  12      127.90      128.75      6.19 o 
   0   4  12        2.46        5.68      5.83 o 
   1   4  12      124.77      139.75      7.02 o 
   2   4  12       45.20       47.89      4.20 o 
   3   4  12      499.34      491.10     10.72 o 
   4   4  12      164.33      150.04      5.46 o 
   5   4  12      284.67      296.95      5.26 o 
   6   4  12       67.34       67.31      5.21 o 
   7   4  12       27.44       30.36      4.69 o 
  -7   5  12       25.28       28.45      5.52 o 
  -6   5  12       72.33       81.73      5.54 o 
  -5   5  12       13.04       10.49      4.46 o 
  -4   5  12      349.27      330.47      5.70 o 
  -3   5  12       78.51       91.28      5.10 o 
  -2   5  12      260.13      286.13      9.18 o 
  -1   5  12      952.05     1010.62     11.95 o 
   0   5  12      549.60      562.36     10.75 o 
   1   5  12      967.66     1033.44     12.15 o 
   2   5  12      256.37      267.31     16.10 o 
   3   5  12       75.75       85.73      5.19 o 
   4   5  12      348.03      352.97      6.19 o 
   5   5  12       12.57        9.62      4.29 o 
   6   5  12       73.74       85.69      4.65 o 
   7   5  12       24.55       22.76      4.78 o 
  -7   6  12       12.41        8.01      5.77 o 
  -6   6  12      199.65      218.71     11.24 o 
  -5   6  12      252.19      258.64      6.15 o 
  -4   6  12       32.18       29.24      5.40 o 
  -3   6  12      119.76      124.24      5.06 o 
  -2   6  12      398.09      369.53      9.49 o 
  -1   6  12       94.17       83.22      8.25 o 
   0   6  12      200.54      179.08      8.75 o 
   1   6  12       91.51       92.01      6.16 o 
   2   6  12      396.28      388.24      7.76 o 
   3   6  12      122.11      130.13      6.87 o 
   4   6  12       30.68       32.98      5.37 o 
   5   6  12      251.94      258.31      7.68 o 
   6   6  12      198.24      206.52      7.54 o 
   7   6  12       12.84       15.76      4.86 o 
  -6   7  12       20.19       18.47      4.85 o 
  -5   7  12       55.47       58.91      5.74 o 
  -4   7  12       93.74      100.96      5.09 o 
  -3   7  12       37.04       42.76      5.72 o 
  -2   7  12       92.39       76.70      8.73 o 
  -1   7  12        1.93       -3.13      6.00 o 
   0   7  12        0.00       -3.67      8.64 o 
   1   7  12        2.05       -0.07      8.27 o 
   2   7  12       90.96       96.16      6.06 o 
   3   7  12       38.19       38.48      4.30 o 
   4   7  12       95.67       98.72      5.47 o 
   5   7  12       57.31       53.86     20.52 o 
   6   7  12       18.98       15.97      4.81 o 
  -6   8  12       72.87       55.40      6.13 o 
  -5   8  12        7.24        7.20      5.99 o 
  -4   8  12       12.16       11.81      5.44 o 
  -3   8  12        1.19        1.04      8.61 o 
  -2   8  12        5.65       13.03      8.43 o 
  -1   8  12      102.59       88.31      6.58 o 
   0   8  12        5.28        9.33      6.13 o 
   1   8  12      104.20      104.30      9.00 o 
   2   8  12        5.46        3.11      5.88 o 
   3   8  12        1.14        5.28      6.15 o 
   4   8  12       12.24       13.80      5.13 o 
   5   8  12        6.65        6.04      6.59 o 
   6   8  12       73.30       68.85      5.94 o 
  -6   9  12       95.87       84.48      8.57 o 
  -5   9  12       27.53       25.95      5.45 o 
  -4   9  12      123.78      144.03     10.07 o 
  -3   9  12      221.19      228.59      7.42 o 
  -2   9  12        9.78       12.33      6.16 o 
  -1   9  12       55.88       51.36      8.82 o 
   0   9  12      146.22      179.13      9.31 o 
   1   9  12       54.17       57.51      6.47 o 
   2   9  12        9.95        8.82      6.34 o 
   3   9  12      220.92      218.42      7.58 o 
   4   9  12      124.83      126.42      5.17 o 
   5   9  12       26.93       25.32      3.99 o 
   6   9  12       92.82       98.02      7.25 o 
  -5  10  12       53.06       52.23      6.36 o 
  -4  10  12        7.93       18.92      6.16 o 
  -3  10  12      219.07      219.17      9.97 o 
  -2  10  12      101.48      103.42      6.90 o 
  -1  10  12       44.51       34.36      8.79 o 
   0  10  12       21.01       26.94      8.64 o 
   1  10  12       45.00       50.03      6.61 o 
   2  10  12      100.43      110.72      9.36 o 
   3  10  12      219.33      233.89     10.33 o 
   4  10  12        8.32       10.90      4.75 o 
   5  10  12       55.32       48.68      5.07 o 
  -4  11  12       38.73       37.09      7.55 o 
  -3  11  12       36.84       37.97      9.29 o 
  -2  11  12       14.73       20.74      9.33 o 
  -1  11  12      238.85      243.79      7.87 o 
   0  11  12       30.62       38.40      6.56 o 
   1  11  12      239.20      242.26     10.26 o 
   2  11  12       14.71       14.09      6.34 o 
   3  11  12       34.87       27.08      6.81 o 
   4  11  12       38.42       33.57      9.56 o 
  -3  12  12      127.73      130.63      7.62 o 
  -2  12  12        0.46       -2.82      6.94 o 
  -1  12  12       27.51       36.46      6.88 o 
   0  12  12        0.76       -1.89      6.45 o 
   1  12  12       28.40       33.82      9.27 o 
   2  12  12        0.48       -6.56      9.76 o 
   3  12  12      127.99      121.36     10.69 o 
  -1  13  12       10.26       22.32      9.94 o 
   0  13  12        5.47        3.86      7.19 o 
   1  13  12       10.31        9.94      7.19 o 
   1   0  13       69.29       76.40     11.43 o 
   2   0  13      190.91      188.43      6.57 o 
   3   0  13      123.26      119.56      4.37 o 
   4   0  13        2.60        1.78      4.11 o 
   5   0  13      236.98      229.78     10.60 o 
   6   0  13        1.65        6.52      4.35 o 
   7   0  13       44.45       44.49      4.97 o 
  -7   1  13       27.94       29.29      4.83 o 
  -6   1  13       91.38      104.55      5.34 o 
  -5   1  13       19.64       23.87      4.96 o 
  -4   1  13      480.93      484.44     14.88 o 
  -3   1  13      498.36      489.29      5.39 o 
  -2   1  13       41.71       53.57      5.92 o 
  -1   1  13      323.19      334.74      7.27 o 
   0   1  13       26.63       30.54      5.79 o 
   1   1  13      326.45      331.63     16.82 o 
   2   1  13       41.84       43.67      4.96 o 
   3   1  13      496.41      478.95     11.63 o 
   4   1  13      482.21      463.75     14.27 o 
   5   1  13       17.57       21.54      4.16 o 
   6   1  13       93.72      102.35      5.38 o 
   7   1  13       28.70       28.30      4.84 o 
  -7   2  13       36.48       34.65      5.62 o 
  -6   2  13        9.80        9.19      4.66 o 
  -5   2  13       20.56       17.41      4.45 o 
  -4   2  13       73.85       59.51      4.30 o 
  -3   2  13      400.32      412.08      8.74 o 
  -2   2  13      259.18      249.62      9.71 o 
  -1   2  13      218.51      219.55      6.83 o 
   0   2  13       66.47       78.12      5.94 o 
   1   2  13      216.09      218.24      6.58 o 
   2   2  13      262.60      269.06     16.51 o 
   3   2  13      396.45      397.98      5.96 o 
   4   2  13       71.44       67.01      5.55 o 
   5   2  13       20.41       23.39      4.35 o 
   6   2  13       10.36       11.64      4.04 o 
   7   2  13       36.34       32.69      4.78 o 
  -7   3  13       32.23       34.21      5.06 o 
  -6   3  13       47.33       48.35      4.60 o 
  -5   3  13      154.22      152.30      8.81 o 
  -4   3  13      200.40      211.16      5.16 o 
  -3   3  13        0.84        8.11      4.14 o 
  -2   3  13      279.95      278.83     15.37 o 
  -1   3  13       21.78       25.33      5.20 o 
   0   3  13       54.79       59.76      5.92 o 
   1   3  13       21.15       23.32      6.34 o 
   2   3  13      287.97      288.63     18.89 o 
   3   3  13        0.83       -1.99      4.13 o 
   4   3  13      199.04      211.97      9.87 o 
   5   3  13      154.38      161.29      5.53 o 
   6   3  13       46.82       45.82      4.19 o 
   7   3  13       32.18       37.42      5.64 o 
  -7   4  13        7.03        5.34      5.64 o 
  -6   4  13      186.79      189.00      5.95 o 
  -5   4  13       25.85       33.61      5.43 o 
  -4   4  13      212.97      218.98      5.79 o 
  -3   4  13       97.10      105.10      5.16 o 
  -2   4  13       90.03       98.54      5.83 o 
  -1   4  13       36.04       40.61      4.91 o 
   0   4  13     1342.05     1286.35     35.69 o 
   1   4  13       34.96       37.28      6.45 o 
   2   4  13       92.86       94.05      6.65 o 
   3   4  13       95.34      100.08      4.94 o 
   4   4  13      214.58      224.02      7.07 o 
   5   4  13       26.76       33.56      4.60 o 
   6   4  13      186.54      184.16      5.22 o 
   7   4  13        6.90        8.38      4.85 o 
  -7   5  13       66.13       58.30     10.78 o 
  -6   5  13       42.13       46.74      5.61 o 
  -5   5  13       80.91       74.37      5.74 o 
  -4   5  13      114.65      123.14      5.46 o 
  -3   5  13       56.94       59.68      5.41 o 
  -2   5  13       31.25       32.15      8.57 o 
  -1   5  13       85.91       80.08      6.06 o 
   0   5  13       18.13       12.04      5.75 o 
   1   5  13       84.00       81.46      6.45 o 
   2   5  13       30.48       38.28      5.34 o 
   3   5  13       57.93       59.33      5.38 o 
   4   5  13      113.49      125.52      4.35 o 
   5   5  13       78.91       79.73      4.65 o 
   6   5  13       42.53       44.07      6.43 o 
   7   5  13       66.83       50.37      7.51 o 
  -6   6  13       65.36       67.66      5.20 o 
  -5   6  13       32.31       36.56      5.73 o 
  -4   6  13       57.30       51.39      4.58 o 
  -3   6  13      122.25      131.32      5.69 o 
  -2   6  13      230.69      249.40      9.49 o 
  -1   6  13      110.54      118.23      6.22 o 
   0   6  13      157.86      156.87      8.97 o 
   1   6  13      109.55      104.14      8.57 o 
   2   6  13      228.00      259.80      9.69 o 
   3   6  13      124.37      136.20     11.47 o 
   4   6  13       55.80       62.10      4.67 o 
   5   6  13       31.17       36.05      5.28 o 
   6   6  13       67.54       62.76      7.35 o 
  -6   7  13       19.03       19.49      6.21 o 
  -5   7  13      106.36       98.70      5.37 o 
  -4   7  13       17.65       15.81      7.13 o 
  -3   7  13      126.99      135.37      6.88 o 
  -2   7  13       30.64       29.20      5.86 o 
  -1   7  13       56.09       64.84      8.25 o 
   0   7  13      172.60      156.67      9.27 o 
   1   7  13       58.65       59.93      8.68 o 
   2   7  13       31.35       37.88      8.77 o 
   3   7  13      127.86      118.07      9.20 o 
   4   7  13       18.17       23.83      6.35 o 
   5   7  13      106.92      102.24      5.07 o 
   6   7  13       19.47       14.59      5.94 o 
  -5   8  13       31.63       33.51      5.34 o 
  -4   8  13       16.75       17.87      7.78 o 
  -3   8  13       76.66       72.17      6.79 o 
  -2   8  13       27.40       33.57      8.91 o 
  -1   8  13      402.57      426.66     10.12 o 
   0   8  13        2.36       13.87      8.27 o 
   1   8  13      401.98      379.81     10.35 o 
   2   8  13       26.96       28.07      8.93 o 
   3   8  13       76.17       71.65      9.36 o 
   4   8  13       17.22       15.56      4.81 o 
   5   8  13       32.31       33.59      3.99 o 
  -5   9  13       71.97       61.35      8.07 o 
  -4   9  13       40.23       30.39      6.54 o 
  -3   9  13       37.70       24.35      9.24 o 
  -2   9  13       32.95       37.20      6.74 o 
  -1   9  13      249.49      252.94      9.92 o 
   0   9  13      131.06      127.11      6.99 o 
   1   9  13      252.83      225.05      7.64 o 
   2   9  13       32.75       41.64      9.18 o 
   3   9  13       36.83       32.26      6.47 o 
   4   9  13       40.98       38.78     10.54 o 
   5   9  13       69.74       65.06      5.23 o 
  -4  10  13       41.99       41.35     10.48 o 
  -3  10  13      143.07      140.87     10.01 o 
  -2  10  13       54.97       48.90      7.10 o 
  -1  10  13       69.64       61.10      6.97 o 
   0  10  13      102.38      116.04      9.69 o 
   1  10  13       68.85       52.53      7.01 o 
   2  10  13       56.06       51.70      9.65 o 
   3  10  13      145.45      155.34      9.92 o 
   4  10  13       42.24       45.25      7.24 o 
  -3  11  13       37.18       49.51      9.99 o 
  -2  11  13       25.21       21.62      9.90 o 
  -1  11  13      103.33      115.03      9.83 o 
   0  11  13        0.02        4.01      9.29 o 
   1  11  13      102.90      107.79      7.33 o 
   2  11  13       24.52       24.48      9.58 o 
   3  11  13       37.43       26.00      7.35 o 
  -2  12  13       13.13       24.76      9.78 o 
  -1  12  13       12.54       15.17      7.30 o 
   0  12  13       39.65       39.88      9.78 o 
   1  12  13       12.57       10.66      7.12 o 
   2  12  13       12.58       17.99      6.92 o 
   0   0  14      456.44      473.73     11.21 o 
   1   0  14       11.30       11.78      5.82 o 
   2   0  14        1.51        3.07      5.83 o 
   3   0  14        3.92        6.91      3.70 o 
   4   0  14        6.95        8.71      4.28 o 
   5   0  14      247.69      242.06      6.18 o 
   6   0  14        7.64       11.24      4.69 o 
   7   0  14       15.96       26.06     10.37 o 
  -7   1  14       61.88       72.03     10.57 o 
  -6   1  14       19.27       17.12      5.45 o 
  -5   1  14       53.01       52.00      4.69 o 
  -4   1  14       22.98       26.74      4.03 o 
  -3   1  14      258.03      256.44      6.73 o 
  -2   1  14       91.32       96.79      5.32 o 
  -1   1  14      168.56      183.70      6.67 o 
   0   1  14      150.48      147.71      5.54 o 
   1   1  14      169.78      174.22      6.59 o 
   2   1  14       90.30      104.62      6.17 o 
   3   1  14      253.84      260.30      5.20 o 
   4   1  14       22.16       24.82      4.45 o 
   5   1  14       52.77       52.03      5.30 o 
   6   1  14       19.69       18.90      5.47 o 
  -6   2  14       68.67       70.64      5.74 o 
  -5   2  14       21.62       21.19      5.26 o 
  -4   2  14       97.94       90.55      4.65 o 
  -3   2  14       14.63       17.38      4.25 o 
  -2   2  14      122.04      115.05      5.56 o 
  -1   2  14      421.19      395.70     22.56 o 
   0   2  14      199.04      183.38      7.54 o 
   1   2  14      417.49      388.48      7.76 o 
   2   2  14      119.74      115.84      5.88 o 
   3   2  14       14.24       16.94      4.36 o 
   4   2  14      101.58       92.55      4.52 o 
   5   2  14       21.05       25.61      5.27 o 
   6   2  14       69.13       68.43      5.74 o 
  -6   3  14       31.66       32.69      5.61 o 
  -5   3  14      155.71      171.70      6.80 o 
  -4   3  14       50.35       49.59      4.59 o 
  -3   3  14      549.59      583.75     15.08 o 
  -2   3  14        5.38        6.70      5.46 o 
  -1   3  14       54.62       52.36      5.66 o 
   0   3  14      306.89      320.23      9.22 o 
   1   3  14       55.37       51.70      6.19 o 
   2   3  14        6.00        7.40      6.41 o 
   3   3  14      551.80      581.92     19.22 o 
   4   3  14       50.03       44.45      4.09 o 
   5   3  14      153.63      154.57      5.00 o 
   6   3  14       31.29       33.21      5.87 o 
  -6   4  14       59.06       60.08      5.20 o 
  -5   4  14       19.26       24.13      4.76 o 
  -4   4  14       84.63       87.73      5.17 o 
  -3   4  14      166.66      165.15      5.33 o 
  -2   4  14       23.11       26.21      5.81 o 
  -1   4  14      256.34      240.46      7.12 o 
   0   4  14        2.56        1.96      6.15 o 
   1   4  14      252.69      249.19     10.81 o 
   2   4  14       23.76       25.97      6.71 o 
   3   4  14      165.24      161.58      5.43 o 
   4   4  14       85.21       84.28      4.36 o 
   5   4  14       19.58       25.49      5.37 o 
   6   4  14       59.57       66.47      4.63 o 
  -6   5  14       36.18       32.89      5.12 o 
  -5   5  14       11.82       13.61      5.72 o 
  -4   5  14       50.44       50.75      5.10 o 
  -3   5  14        0.22        2.59      6.52 o 
  -2   5  14       27.82       19.64      6.20 o 
  -1   5  14       14.28       13.93      8.48 o 
   0   5  14      138.65      126.19      6.74 o 
   1   5  14       13.84       16.35      8.75 o 
   2   5  14       27.69       33.55      7.43 o 
   3   5  14        0.22        2.09      4.74 o 
   4   5  14       51.07       52.74      4.94 o 
   5   5  14       11.85       10.91      5.47 o 
   6   5  14       35.63       38.32      4.57 o 
  -5   6  14        0.81        1.96      4.82 o 
  -4   6  14       22.43       29.65      6.00 o 
  -3   6  14      158.98      167.27      7.15 o 
  -2   6  14       10.81        9.58      6.25 o 
  -1   6  14       77.94       88.97      9.09 o 
   0   6  14       15.75       17.27      8.32 o 
   1   6  14       75.63       81.23      8.82 o 
   2   6  14       11.08       10.53      6.16 o 
   3   6  14      159.61      146.62     86.08 o 
   4   6  14       23.37       32.91      4.82 o 
   5   6  14        0.86        1.72      3.87 o 
  -5   7  14       72.13       79.04      6.49 o 
  -4   7  14       12.77       13.31      7.52 o 
  -3   7  14       22.53       27.93      6.63 o 
  -2   7  14      104.72      110.18      6.85 o 
  -1   7  14        8.29       27.15      8.57 o 
   0   7  14      101.92      115.19      8.93 o 
   1   7  14        8.62       11.09      6.52 o 
   2   7  14      107.62      103.89      9.51 o 
   3   7  14       23.02       26.94      9.13 o 
   4   7  14       12.61       16.36      5.34 o 
   5   7  14       71.21       69.06      5.02 o 
  -5   8  14       25.16       29.06     12.94 o 
  -4   8  14      467.87      517.25     11.27 o 
  -3   8  14        9.16       11.39      6.72 o 
  -2   8  14      178.69      213.53     10.10 o 
  -1   8  14        0.46       -5.19      6.04 o 
   0   8  14       52.79       60.40      8.84 o 
   1   8  14        0.44       -3.31      8.75 o 
   2   8  14      179.33      199.24      9.83 o 
   3   8  14        9.26       20.49      9.45 o 
   4   8  14      471.60      464.69      8.31 o 
   5   8  14       24.75       24.10      5.81 o 
  -4   9  14       15.61       10.37     10.28 o 
  -3   9  14       14.92       19.57      9.76 o 
  -2   9  14      112.95      126.21      9.83 o 
  -1   9  14       41.64       34.20      6.81 o 
   0   9  14      172.80      172.12      7.35 o 
   1   9  14       40.85       38.42      6.85 o 
   2   9  14      113.18      130.86      9.81 o 
   3   9  14       15.68       20.99      9.76 o 
   4   9  14       15.72       16.75      7.19 o 
  -3  10  14        9.74        9.47      9.92 o 
  -2  10  14       44.93       40.18     10.01 o 
  -1  10  14        1.13        3.18      9.36 o 
   0  10  14       19.62       30.26      9.88 o 
   1  10  14        0.97       -6.25      9.69 o 
   2  10  14       43.97       41.46      9.78 o 
   3  10  14        9.14        6.06     10.26 o 
  -1  11  14        8.96       14.18     10.21 o 
   0  11  14       53.51       53.12      7.17 o 
   1  11  14        8.82       14.93      9.78 o 
   1   0  15       84.23       80.73      6.46 o 
   2   0  15      102.71      106.10      6.52 o 
   3   0  15       17.46       15.64      4.99 o 
   4   0  15       57.42       54.11      3.91 o 
   5   0  15       55.95       47.39      5.54 o 
   6   0  15      151.62      148.97      9.43 o 
  -6   1  15       20.53       18.70      4.55 o 
  -5   1  15      197.75      197.92      6.05 o 
  -4   1  15        3.05       -0.23      4.57 o 
  -3   1  15       49.87       44.02      5.40 o 
  -2   1  15       62.73       53.50      5.11 o 
  -1   1  15       81.77       82.95      6.45 o 
   0   1  15       45.52       41.10      6.18 o 
   1   1  15       82.11       85.37      6.38 o 
   2   1  15       62.07       56.04      6.33 o 
   3   1  15       48.40       44.06      5.20 o 
   4   1  15        2.71        4.30      4.04 o 
   5   1  15      198.75      197.34      6.00 o 
   6   1  15       19.89       19.79      5.02 o 
  -6   2  15       54.14       55.64      6.00 o 
  -5   2  15        8.46       10.18      4.33 o 
  -4   2  15       19.03       18.66      4.57 o 
  -3   2  15      212.30      202.21      5.87 o 
  -2   2  15       26.51       25.62      5.34 o 
  -1   2  15      293.47      278.37      7.69 o 
   0   2  15        0.91        3.14      6.56 o 
   1   2  15      296.59      274.45     10.07 o 
   2   2  15       26.18       29.38      6.09 o 
   3   2  15      214.92      205.46     14.03 o 
   4   2  15       18.66       16.87      4.57 o 
   5   2  15        8.65       12.77      4.75 o 
   6   2  15       54.73       60.60      5.95 o 
  -6   3  15        8.38       12.36     10.57 o 
  -5   3  15       60.15       67.00      4.55 o 
  -4   3  15       17.32       21.65      5.17 o 
  -3   3  15      225.80      240.58      7.34 o 
  -2   3  15      135.67      130.18      5.99 o 
  -1   3  15       69.11       68.30      5.81 o 
   0   3  15      212.08      232.75      7.68 o 
   1   3  15       69.03       70.62      6.87 o 
   2   3  15      133.62      134.02      7.35 o 
   3   3  15      226.21      226.98      6.44 o 
   4   3  15       16.80       16.87      4.11 o 
   5   3  15       58.65       61.80      4.44 o 
   6   3  15        7.93        6.54     10.24 o 
  -5   4  15       53.74       63.80      5.34 o 
  -4   4  15       77.14       81.29      4.88 o 
  -3   4  15        2.57        3.80      6.01 o 
  -2   4  15      173.34      171.65      6.02 o 
  -1   4  15       40.77       44.72      6.82 o 
   0   4  15      147.54      147.60     14.01 o 
   1   4  15       42.20       42.01      7.37 o 
   2   4  15      171.52      179.85      7.93 o 
   3   4  15        2.92        7.34      6.86 o 
   4   4  15       79.60       89.79      4.88 o 
   5   4  15       53.72       57.37      4.26 o 
  -5   5  15       56.92       55.70      5.37 o 
  -4   5  15       58.58       64.73      5.88 o 
  -3   5  15       25.39       27.72      7.38 o 
  -2   5  15       16.15       14.00      9.00 o 
  -1   5  15       26.08       24.85      8.97 o 
   0   5  15        0.82       -3.13      8.82 o 
   1   5  15       24.90       25.36      9.18 o 
   2   5  15       15.83       22.10      8.11 o 
   3   5  15       26.15       27.87      7.11 o 
   4   5  15       58.95       59.54      7.67 o 
   5   5  15       56.80       49.59      4.50 o 
  -5   6  15       31.55       32.53      6.00 o 
  -4   6  15       26.25       29.93      7.57 o 
  -3   6  15      102.01       92.46      7.17 o 
  -2   6  15      103.10      121.39      9.65 o 
  -1   6  15        6.91        6.99      8.93 o 
   0   6  15       55.93       51.52      9.24 o 
   1   6  15        6.66       12.47      6.54 o 
   2   6  15      102.23      101.07      9.90 o 
   3   6  15      102.13      115.01      7.71 o 
   4   6  15       27.74       27.20      4.56 o 
   5   6  15       32.96       29.99      4.40 o 
  -4   7  15       35.79       27.01      9.76 o 
  -3   7  15       81.99       74.29      6.97 o 
  -2   7  15       75.68       73.77      9.22 o 
  -1   7  15      125.22      111.06      7.17 o 
   0   7  15       61.05       82.07      9.47 o 
   1   7  15      125.87      108.74      7.15 o 
   2   7  15       75.52       63.71      9.51 o 
   3   7  15       82.01       74.67      7.42 o 
   4   7  15       35.37       41.37      7.55 o 
  -3   8  15       20.80       15.99      6.88 o 
  -2   8  15        7.26       15.31      6.94 o 
  -1   8  15      231.65      234.64     10.42 o 
   0   8  15        6.71       17.52      8.95 o 
   1   8  15      231.10      235.65     10.12 o 
   2   8  15        7.11        7.94      6.72 o 
   3   8  15       19.88       23.45      9.76 o 
  -3   9  15       31.76       29.22     10.24 o 
  -2   9  15      104.94      101.64     10.37 o 
  -1   9  15        2.13       -1.04      9.24 o 
   0   9  15        9.31        5.61      9.49 o 
   1   9  15        2.45        6.00      6.58 o 
   2   9  15      105.39      103.73     10.26 o 
  -1  10  15       51.33       50.37     10.19 o 
   0  10  15      127.14      109.44      7.78 o 
   1  10  15       50.38       48.45     10.30 o 
   0   0  16      416.27      401.95     11.75 o 
   1   0  16        9.49        8.49      6.46 o 
   2   0  16       75.68       59.27      6.61 o 
   3   0  16        0.08        3.53      5.28 o 
   4   0  16        3.19        7.21      4.27 o 
   5   0  16        0.53        2.78      4.44 o 
  -5   1  16       20.28       13.20      4.49 o 
  -4   1  16       84.91       84.78      4.56 o 
  -3   1  16        3.80        3.97      5.31 o 
  -2   1  16      102.22      104.92      5.64 o 
  -1   1  16       67.56       67.85      6.74 o 
   0   1  16       48.84       56.64      6.72 o 
   1   1  16       66.40       67.22      7.30 o 
   2   1  16      101.69      114.02      7.09 o 
   3   1  16        3.83        6.33      5.29 o 
   4   1  16       87.02       79.26      4.62 o 
   5   1  16       20.85       19.99      4.96 o 
  -5   2  16        1.53        3.05      4.59 o 
  -4   2  16        1.88        4.63      4.82 o 
  -3   2  16        2.77        3.71      5.26 o 
  -2   2  16        3.77        6.77      5.22 o 
  -1   2  16        7.73        7.44      5.77 o 
   0   2  16       32.22       41.58      7.07 o 
   1   2  16        7.85        5.92      6.28 o 
   2   2  16        3.51        5.22      5.52 o 
   3   2  16        2.76        4.31      6.59 o 
   4   2  16        1.61        4.47      4.77 o 
   5   2  16        1.52        4.13      4.50 o 
  -5   3  16       12.79       14.27      6.03 o 
  -4   3  16        7.58        6.11      5.07 o 
  -3   3  16       73.87       67.86      5.14 o 
  -2   3  16       12.58       14.57      6.07 o 
  -1   3  16       36.48       36.25      5.96 o 
   0   3  16      166.95      146.04      7.77 o 
   1   3  16       35.49       31.88      6.54 o 
   2   3  16       12.55       16.46      5.86 o 
   3   3  16       73.78       68.44      6.98 o 
   4   3  16        7.81        6.72      4.83 o 
   5   3  16       13.28        9.39      5.25 o 
  -4   4  16      207.47      194.25      7.29 o 
  -3   4  16      119.39      128.67      7.18 o 
  -2   4  16       69.12       68.05      6.94 o 
  -1   4  16       25.67       27.33      7.29 o 
   0   4  16       70.62       50.23      7.32 o 
   1   4  16       26.80       38.31      8.83 o 
   2   4  16       69.42       75.78      7.86 o 
   3   4  16      117.94      131.07      7.92 o 
   4   4  16      206.78      202.34      7.30 o 
  -4   5  16       15.21       11.04      7.49 o 
  -3   5  16       42.60       36.28      9.81 o 
  -2   5  16      232.03      234.48      8.25 o 
  -1   5  16      308.08      343.40     11.05 o 
   0   5  16       51.10       49.56      9.40 o 
   1   5  16      307.47      294.74     11.16 o 
   2   5  16      232.70      251.57     10.39 o 
   3   5  16       40.50       47.06      8.07 o 
   4   5  16       14.36       12.70      6.16 o 
  -3   6  16       50.13       51.52      9.45 o 
  -2   6  16       25.59       30.05      7.19 o 
  -1   6  16      149.57      149.32     10.39 o 
   0   6  16       40.65       44.35      9.88 o 
   1   6  16      150.67      159.26     10.15 o 
   2   6  16       26.04       37.00     10.01 o 
   3   6  16       51.25       32.60      7.42 o 
  -3   7  16      262.78      256.71     11.36 o 
  -2   7  16       17.88       15.20      7.10 o 
  -1   7  16       19.64       20.67      9.54 o 
   0   7  16       26.62       43.54     10.21 o 
   1   7  16       19.82       18.15      9.49 o 
   2   7  16       17.79       22.32      9.69 o 
   3   7  16      261.86      245.62     11.41 o 
  -2   8  16        1.49        2.59      9.99 o 
  -1   8  16       17.84       30.50      9.94 o 
   0   8  16        5.23       16.66      9.83 o 
   1   8  16       17.78       18.89      9.94 o 
   2   8  16        1.59       -6.83     10.03 o 
   1   0  17       11.90       16.86      6.64 o 
   2   0  17       22.46       23.68      5.91 o 
   3   0  17      121.18      122.99      6.13 o 
   4   0  17       50.57       48.76      6.05 o 
  -4   1  17       24.69       26.66      5.99 o 
  -3   1  17        6.75       12.55      5.67 o 
  -2   1  17       85.46       82.05      5.81 o 
  -1   1  17       23.11       22.03      6.83 o 
   0   1  17       62.76       63.53      6.98 o 
   1   1  17       23.89       28.74      6.80 o 
   2   1  17       87.71       75.13      7.17 o 
   3   1  17        6.72       13.26      6.21 o 
   4   1  17       23.94       22.58      5.98 o 
  -4   2  17      117.50      106.11      7.06 o 
  -3   2  17       32.23       35.40      6.12 o 
  -2   2  17       57.72       70.17      5.82 o 
  -1   2  17        0.12        1.03      5.12 o 
   0   2  17      193.33      194.83      7.63 o 
   1   2  17        0.16        3.48      6.77 o 
   2   2  17       56.65       62.46      7.59 o 
   3   2  17       31.77       33.89      5.79 o 
   4   2  17      115.79      112.10     10.62 o 
  -3   3  17        3.60        1.49      5.70 o 
  -2   3  17        4.59        2.13      6.33 o 
  -1   3  17       85.09       74.22      6.76 o 
   0   3  17       68.95       59.68      6.92 o 
   1   3  17       83.30       83.58      7.81 o 
   2   3  17        4.36        6.14      7.49 o 
   3   3  17        3.61        7.16      5.81 o 
  -3   4  17       28.38       27.01      7.20 o 
  -2   4  17       56.88       53.35      7.94 o 
  -1   4  17        6.02        0.29      9.47 o 
   0   4  17      135.33      139.15     10.37 o 
   1   4  17        5.57        8.09      7.60 o 
   2   4  17       58.29       60.18      8.30 o 
   3   4  17       29.44       29.55      8.05 o 
  -2   5  17       47.07       49.33      7.62 o 
  -1   5  17       71.11       71.34     10.46 o 
   0   5  17       29.98       40.90     10.33 o 
   1   5  17       71.58       66.42     10.33 o 
   2   5  17       47.35       49.40     10.21 o 
  -2   6  17       12.66       19.66      9.67 o 
  -1   6  17       67.94       81.37     10.35 o 
   0   6  17        8.24        5.34      6.88 o 
   1   6  17       67.41       60.38      7.60 o 
   2   6  17       12.18       12.85     10.19 o 
   0   0  18       13.51        9.18     10.33 o 
   1   0  18        0.17        2.05      6.97 o 
   2   0  18       11.35       16.14      6.25 o 
  -2   1  18       26.48       27.14      6.58 o 
  -1   1  18      110.52       90.37      8.10 o 
   0   1  18      117.75       99.13      8.30 o 
   1   1  18      111.31       97.79     10.35 o 
   2   1  18       25.94       28.33      7.29 o 
  -2   2  18       31.41       30.30      6.40 o 
  -1   2  18       16.68       21.77      5.77 o 
   0   2  18       23.77       22.85      8.00 o 
   1   2  18       16.72       22.57      6.37 o 
   2   2  18       31.51       37.47      7.53 o 
  -1   3  18       31.31       29.39      7.06 o 
   0   3  18       25.78       21.38      5.76 o 
   1   3  18       30.36       33.37      8.12 o 
                                                 
